# Supplementary material for: Opposing influences of TAC1 and LAZY1 on Lateral Shoot Orientation in Arabidopsis
Source: Sci Rep. 2020 Apr 8;10:6051. doi: 10.1038/s41598-020-62962-4 (PMC7142156; doi:10.1038/s41598-020-62962-4)
Supplement: Supplementary file 5 — Dataset 3. [file 41598_2020_62962_MOESM5_ESM.xlsx]

## Sheet: Legend
Supplementary Data D3. Lists of overlapping and unique DEGs for all transcriptome comparisons, as illustrated by Venn diagrams in Figure 6. The "t0" name indicates non-gravistimulated plants. The "t45" name indicates gravistimulated plants.

## Sheet: DEG Venn t0 (upright) plants
common between tac/col and lazy1/col (when comparing all three)	Gene Name	Computational Description	Fold Change in tac1/col	Fold Change in lazy1/col		common DEGs between lazy1/col to lazy/tac (when comparing all three)	Gene Name	Computational Description	Fold Change in lazy1/col	Fold Change in lazy1/tac		common between tac/col and lazy/tac (when comparing all three)	Gene Name	Computational Description	Fold change in tac1/col	Fold change in lazy1/tac		Unique to tac1/col (when comparing all 3)	Gene Name	Computational Description	Fold Change in tac1/col		Unique to lazy1/col (when comparing all 3)	Gene Name	Computational Description	Fold Change in lazy1/col		Unique to lazy1/tac1 (when comparing all 3)	Gene Name	Computational Description	Fold Change in lazy1/tac1			common DEGs between tac1 and lazy compared to col	Gene Name	Computational Description	Fold Change in tac1/col	Fold Change in lazy1/col		unique to tac1 when comparing only tac1 to col	Gene Name	Computational Description	Fold Change in tac1/col		unique to lazy when comparing only two	Gene Name	Computational Description	Fold Change in lazy/col
AT1G20020	ATLFNR2	ferredoxin-NADP(+)-oxidoreductase 2 (FNR2); FUNCTIONS IN: oxidoreductase activity, poly(U) RNA binding, NADPH dehydrogenase activity; INVOLVED IN: oxidation reduction, defense response to fungus, incompatible interaction, defense response to bacterium; LOCATED IN: thylakoid, chloroplast thylakoid membrane, apoplast, chloroplast stroma, chloroplast; EXPRESSED IN: 24 plant structures; EXPRESSED DUR…	-1.39167	-1.17038		AT1G53480	ATMRD1	MTO 1 RESPONDING DOWN 1 (MRD1); BEST Arabidopsis thaliana protein match is: unknown protein (TAIR:AT5G03090.1); Has 7 Blast hits to 7 proteins in 1 species: Archae - 0; Bacteria - 0; Metazoa - 0; Fungi - 0; Plants - 7; Viruses - 0; Other Eukaryotes - 0 (source: NCBI BLink).	-347.81	-287.982		AT3G01345	#N/A	Expressed protein; FUNCTIONS IN: hydrolase activity, hydrolyzing O-glycosyl compounds; INVOLVED IN: carbohydrate metabolic process; LOCATED IN: membrane; CONTAINS InterPro DOMAIN/s: Glycoside hydrolase, family 35 (InterPro:IPR001944); BEST Arabidopsis thaliana protein match is: unknown protein (TAIR:AT5G28919.1); Has 35333 Blast hits to 34131 proteins in 2444 species: Archae - 798; Bacteria - 224…	396.112	-659.519		AT2G46640	TAC1	unknown protein; Has 19 Blast hits to 19 proteins in 7 species: Archae - 0; Bacteria - 0; Metazoa - 0; Fungi - 0; Plants - 17; Viruses - 0; Other Eukaryotes - 2 (source: NCBI BLink).	-23.1631		AT2G40610	ATEXP8	expansin A8 (EXPA8); INVOLVED IN: plant-type cell wall modification involved in multidimensional cell growth, syncytium formation, unidimensional cell growth, plant-type cell wall loosening; LOCATED IN: endomembrane system, extracellular region; EXPRESSED IN: 21 plant structures; EXPRESSED DURING: 10 growth stages; CONTAINS InterPro DOMAIN/s: Pollen allergen, N-terminal (InterPro:IPR014734), Rare…	-7.19269		AT5G23010	IMS3	methylthioalkylmalate synthase 1 (MAM1); FUNCTIONS IN: 2-(2'-methylthio)ethylmalate synthase activity; INVOLVED IN: glucosinolate biosynthetic process; LOCATED IN: chloroplast; EXPRESSED IN: 17 plant structures; EXPRESSED DURING: 9 growth stages; CONTAINS InterPro DOMAIN/s: Aldolase-type TIM barrel (InterPro:IPR013785), Alpha-isopropylmalate/homocitrate synthase, conserved site (InterPro:IPR00203…	-32.7032			AT1G20020	ATLFNR2	ferredoxin-NADP(+)-oxidoreductase 2 (FNR2); FUNCTIONS IN: oxidoreductase activity, poly(U) RNA binding, NADPH dehydrogenase activity; INVOLVED IN: oxidation reduction, defense response to fungus, incompatible interaction, defense response to bacterium; LOCATED IN: thylakoid, chloroplast thylakoid membrane, apoplast, chloroplast stroma, chloroplast; EXPRESSED IN: 24 plant structures; EXPRESSED DUR…	-1.39167	-1.17038		AT2G46640	TAC1	unknown protein; Has 19 Blast hits to 19 proteins in 7 species: Archae - 0; Bacteria - 0; Metazoa - 0; Fungi - 0; Plants - 17; Viruses - 0; Other Eukaryotes - 2 (source: NCBI BLink).	-23.1631		AT1G53480	ATMRD1	MTO 1 RESPONDING DOWN 1 (MRD1); BEST Arabidopsis thaliana protein match is: unknown protein (TAIR:AT5G03090.1); Has 7 Blast hits to 7 proteins in 1 species: Archae - 0; Bacteria - 0; Metazoa - 0; Fungi - 0; Plants - 7; Viruses - 0; Other Eukaryotes - 0 (source: NCBI BLink).	-347.81
AT3G63140	CSP41A	chloroplast stem-loop binding protein of 41 kDa (CSP41A); FUNCTIONS IN: mRNA binding, poly(U) RNA binding; INVOLVED IN: rRNA processing; LOCATED IN: in 6 components; EXPRESSED IN: 25 plant structures; EXPRESSED DURING: 15 growth stages; CONTAINS InterPro DOMAIN/s: NAD-dependent epimerase/dehydratase (InterPro:IPR001509), NAD(P)-binding domain (InterPro:IPR016040); BEST Arabidopsis thaliana protei…	-1.68507	-1.55849		AT5G14090	AtLAZY1	unknown protein; Has 56 Blast hits to 56 proteins in 18 species: Archae - 0; Bacteria - 0; Metazoa - 0; Fungi - 2; Plants - 46; Viruses - 0; Other Eukaryotes - 8 (source: NCBI BLink).	-52.828	-29.7304		AT1G78080	RAP2.4	related to AP2 4 (RAP2.4); CONTAINS InterPro DOMAIN/s: DNA-binding, integrase-type (InterPro:IPR016177), Pathogenesis-related transcriptional factor/ERF, DNA-binding (InterPro:IPR001471); BEST Arabidopsis thaliana protein match is: Integrase-type DNA-binding superfamily protein (TAIR:AT1G22190.1); Has 5853 Blast hits to 5721 proteins in 258 species: Archae - 0; Bacteria - 10; Metazoa - 0; Fungi -…	2.34079	-2.04365		AT3G50970	LTI30	LOW TEMPERATURE-INDUCED 30 (LTI30); CONTAINS InterPro DOMAIN/s: Dehydrin (InterPro:IPR000167); BEST Arabidopsis thaliana protein match is: dehydrin xero 1 (TAIR:AT3G50980.1); Has 2604 Blast hits to 1055 proteins in 149 species: Archae - 0; Bacteria - 4; Metazoa - 72; Fungi - 7; Plants - 2511; Viruses - 0; Other Eukaryotes - 10 (source: NCBI BLink).	-2.84896		AT1G29660	#N/A	GDSL-like Lipase/Acylhydrolase superfamily protein; FUNCTIONS IN: hydrolase activity, acting on ester bonds, carboxylesterase activity; INVOLVED IN: lipid metabolic process; LOCATED IN: apoplast, nucleus; EXPRESSED IN: 19 plant structures; EXPRESSED DURING: 10 growth stages; CONTAINS InterPro DOMAIN/s: Lipase, GDSL (InterPro:IPR001087); BEST Arabidopsis thaliana protein match is: GDSL-like Lipase…	-5.133		AT2G43100	ATLEUD1	isopropylmalate isomerase 2 (IPMI2); FUNCTIONS IN: hydro-lyase activity, 3-isopropylmalate dehydratase activity; INVOLVED IN: leucine biosynthetic process, metabolic process; LOCATED IN: plastid; EXPRESSED IN: 20 plant structures; EXPRESSED DURING: 10 growth stages; CONTAINS InterPro DOMAIN/s: 3-isopropylmalate dehydratase, small subunit-like (InterPro:IPR012305), Aconitase A/isopropylmalate dehy…	-19.9528			AT3G63140	CSP41A	chloroplast stem-loop binding protein of 41 kDa (CSP41A); FUNCTIONS IN: mRNA binding, poly(U) RNA binding; INVOLVED IN: rRNA processing; LOCATED IN: in 6 components; EXPRESSED IN: 25 plant structures; EXPRESSED DURING: 15 growth stages; CONTAINS InterPro DOMAIN/s: NAD-dependent epimerase/dehydratase (InterPro:IPR001509), NAD(P)-binding domain (InterPro:IPR016040); BEST Arabidopsis thaliana protei…	-1.68507	-1.55849		AT3G50970	LTI30	LOW TEMPERATURE-INDUCED 30 (LTI30); CONTAINS InterPro DOMAIN/s: Dehydrin (InterPro:IPR000167); BEST Arabidopsis thaliana protein match is: dehydrin xero 1 (TAIR:AT3G50980.1); Has 2604 Blast hits to 1055 proteins in 149 species: Archae - 0; Bacteria - 4; Metazoa - 72; Fungi - 7; Plants - 2511; Viruses - 0; Other Eukaryotes - 10 (source: NCBI BLink).	-2.84896		AT5G14090	AtLAZY1	AtLAZY1	-52.828
AT5G59910	HTB4	HTB4; FUNCTIONS IN: DNA binding; INVOLVED IN: nucleosome assembly; LOCATED IN: nucleolus; EXPRESSED IN: 24 plant structures; EXPRESSED DURING: 13 growth stages; CONTAINS InterPro DOMAIN/s: Histone H2B (InterPro:IPR000558), Histone-fold (InterPro:IPR009072), Histone core (InterPro:IPR007125); BEST Arabidopsis thaliana protein match is: Histone superfamily protein (TAIR:AT3G45980.1); Has 1807 Blast…	1.34758	1.37423		AT1G53490	HEI10	RING/U-box superfamily protein; Has 175 Blast hits to 173 proteins in 83 species: Archae - 2; Bacteria - 14; Metazoa - 69; Fungi - 24; Plants - 38; Viruses - 0; Other Eukaryotes - 28 (source: NCBI BLink).	-5.45172	-5.92168		AT5G65630	GTE7	global transcription factor group E7 (GTE7); CONTAINS InterPro DOMAIN/s: Bromodomain (InterPro:IPR001487); BEST Arabidopsis thaliana protein match is: global transcription factor group E2 (TAIR:AT5G10550.1); Has 35333 Blast hits to 34131 proteins in 2444 species: Archae - 798; Bacteria - 22429; Metazoa - 974; Fungi - 991; Plants - 531; Viruses - 0; Other Eukaryotes - 9610 (source: NCBI BLink).	1.57509	-1.73066		AT5G39240	#N/A	unknown protein; BEST Arabidopsis thaliana protein match is: unknown protein (TAIR:AT3G29370.1); Has 15 Blast hits to 15 proteins in 4 species: Archae - 0; Bacteria - 0; Metazoa - 0; Fungi - 0; Plants - 15; Viruses - 0; Other Eukaryotes - 0 (source: NCBI BLink).	-1.93623		AT3G59845	#N/A	Zinc-binding dehydrogenase family protein; FUNCTIONS IN: oxidoreductase activity, binding, catalytic activity, zinc ion binding; INVOLVED IN: response to oxidative stress; EXPRESSED IN: 8 plant structures; EXPRESSED DURING: 4 anthesis, C globular stage, petal differentiation and expansion stage, E expanded cotyledon stage, D bilateral stage; CONTAINS InterPro DOMAIN/s: GroES-like (InterPro:IPR011…	-3.74115		AT5G14200	ATIMD1	isopropylmalate dehydrogenase 1 (IMD1); FUNCTIONS IN: 3-isopropylmalate dehydrogenase activity; INVOLVED IN: glucosinolate biosynthetic process, leucine biosynthetic process, response to salt stress, metabolic process; LOCATED IN: chloroplast, chloroplast stroma, plastid; EXPRESSED IN: root, leaf; EXPRESSED DURING: seedling growth; CONTAINS InterPro DOMAIN/s: Isopropylmalate dehydrogenase (InterP…	-7.35801			AT5G59910	HTB4	HTB4; FUNCTIONS IN: DNA binding; INVOLVED IN: nucleosome assembly; LOCATED IN: nucleolus; EXPRESSED IN: 24 plant structures; EXPRESSED DURING: 13 growth stages; CONTAINS InterPro DOMAIN/s: Histone H2B (InterPro:IPR000558), Histone-fold (InterPro:IPR009072), Histone core (InterPro:IPR007125); BEST Arabidopsis thaliana protein match is: Histone superfamily protein (TAIR:AT3G45980.1); Has 1807 Blast…	1.34758	1.37423		AT5G39240	#N/A	unknown protein; BEST Arabidopsis thaliana protein match is: unknown protein (TAIR:AT3G29370.1); Has 15 Blast hits to 15 proteins in 4 species: Archae - 0; Bacteria - 0; Metazoa - 0; Fungi - 0; Plants - 15; Viruses - 0; Other Eukaryotes - 0 (source: NCBI BLink).	-1.93623		AT2G40610	ATEXP8	expansin A8 (EXPA8); INVOLVED IN: plant-type cell wall modification involved in multidimensional cell growth, syncytium formation, unidimensional cell growth, plant-type cell wall loosening; LOCATED IN: endomembrane system, extracellular region; EXPRESSED IN: 21 plant structures; EXPRESSED DURING: 10 growth stages; CONTAINS InterPro DOMAIN/s: Pollen allergen, N-terminal (InterPro:IPR014734), Rare…	-7.19269
						AT2G44970	#N/A	alpha/beta-Hydrolases superfamily protein; FUNCTIONS IN: hydrolase activity, acting on ester bonds; INVOLVED IN: intracellular protein transport, GPI anchor metabolic process; LOCATED IN: intrinsic to endoplasmic reticulum membrane; EXPRESSED IN: 25 plant structures; EXPRESSED DURING: 15 growth stages; CONTAINS InterPro DOMAIN/s: PGAP1-like (InterPro:IPR012908); Has 180 Blast hits to 180 proteins…	-3.39636	-3.46362		AT3G22380	TIC	TIME FOR COFFEE (TIC); BEST Arabidopsis thaliana protein match is: TIC-like (TAIR:AT3G63180.1); Has 35078 Blast hits to 21616 proteins in 942 species: Archae - 10; Bacteria - 2414; Metazoa - 18018; Fungi - 6283; Plants - 1621; Viruses - 189; Other Eukaryotes - 6543 (source: NCBI BLink).	1.74644	-1.6849		AT1G65370	#N/A	TRAF-like family protein; CONTAINS InterPro DOMAIN/s: TRAF-like (InterPro:IPR008974), MATH (InterPro:IPR002083); BEST Arabidopsis thaliana protein match is: TRAF-like family protein (TAIR:AT1G65150.2); Has 460 Blast hits to 456 proteins in 21 species: Archae - 0; Bacteria - 0; Metazoa - 0; Fungi - 0; Plants - 453; Viruses - 0; Other Eukaryotes - 7 (source: NCBI BLink).	-1.77972		AT1G78950	AtBAS	Terpenoid cyclases family protein; CONTAINS InterPro DOMAIN/s: Terpene synthase, conserved site (InterPro:IPR002365), Squalene cyclase (InterPro:IPR018333), Terpenoid cylases/protein prenyltransferase alpha-alpha toroid (InterPro:IPR008930), Prenyltransferase/squalene oxidase (InterPro:IPR001330); BEST Arabidopsis thaliana protein match is: camelliol C synthase 1 (TAIR:AT1G78955.1); Has 2107 Blas…	-3.00254		AT4G13770	CYP83A1	cytochrome P450, family 83, subfamily A, polypeptide 1 (CYP83A1); CONTAINS InterPro DOMAIN/s: Cytochrome P450 (InterPro:IPR001128), Cytochrome P450, conserved site (InterPro:IPR017972), Cytochrome P450, E-class, group I (InterPro:IPR002401); BEST Arabidopsis thaliana protein match is: cytochrome P450, family 83, subfamily B, polypeptide 1 (TAIR:AT4G31500.1); Has 34068 Blast hits to 33780 proteins…	-4.47109									AT4G18120	AML3	MEI2-like 3 (ML3); FUNCTIONS IN: RNA binding, nucleotide binding, nucleic acid binding; INVOLVED IN: biological_process unknown; LOCATED IN: nucleus; EXPRESSED IN: 24 plant structures; EXPRESSED DURING: 13 growth stages; CONTAINS InterPro DOMAIN/s: RNA recognition motif, RNP-1 (InterPro:IPR000504), RNA recognition motif 2 (InterPro:IPR007201), Nucleotide-binding, alpha-beta plait (InterPro:IPR012…	-1.81805		AT1G53490	HEI10	RING/U-box superfamily protein; Has 175 Blast hits to 173 proteins in 83 species: Archae - 2; Bacteria - 14; Metazoa - 69; Fungi - 24; Plants - 38; Viruses - 0; Other Eukaryotes - 28 (source: NCBI BLink).	-5.45172
						AT5G39860	BHLH136	PACLOBUTRAZOL RESISTANCE1 (PRE1); FUNCTIONS IN: DNA binding, sequence-specific DNA binding transcription factor activity; INVOLVED IN: response to brassinosteroid stimulus, unidimensional cell growth, photomorphogenesis, regulation of timing of transition from vegetative to reproductive phase; EXPRESSED IN: 22 plant structures; EXPRESSED DURING: 14 growth stages; CONTAINS InterPro DOMAIN/s: Helix…	-3.72128	-2.48844		AT5G11200	UAP56b	DEAD/DEAH box RNA helicase family protein ; FUNCTIONS IN: helicase activity, ATP-dependent helicase activity, ATP binding, nucleic acid binding; INVOLVED IN: biological_process unknown; LOCATED IN: cell wall; EXPRESSED IN: male gametophyte, guard cell, pollen tube, seed, leaf; EXPRESSED DURING: M germinated pollen stage; CONTAINS InterPro DOMAIN/s: RNA helicase, DEAD-box type, Q motif (InterPro:I…	1.63074	-1.4585		AT2G42530	COR15B	cold regulated 15b (COR15B); INVOLVED IN: response to cold, defense response to fungus; LOCATED IN: chloroplast, chloroplast stroma, chloroplast envelope; EXPRESSED IN: 21 plant structures; EXPRESSED DURING: 13 growth stages; BEST Arabidopsis thaliana protein match is: cold-regulated 15a (TAIR:AT2G42540.2); Has 194 Blast hits to 148 proteins in 43 species: Archae - 0; Bacteria - 18; Metazoa - 5; …	-1.49045		AT3G62020	GLP10	germin-like protein 10 (GLP10); FUNCTIONS IN: manganese ion binding, nutrient reservoir activity; INVOLVED IN: biological_process unknown; LOCATED IN: cell wall, plant-type cell wall; EXPRESSED IN: 19 plant structures; EXPRESSED DURING: 10 growth stages; CONTAINS InterPro DOMAIN/s: Cupin, RmlC-type (InterPro:IPR011051), Cupin 1 (InterPro:IPR006045), RmlC-like jelly roll fold (InterPro:IPR014710),…	-2.90365		AT4G04610	APR	APS reductase 1 (APR1); FUNCTIONS IN: adenylyl-sulfate reductase activity; INVOLVED IN: response to oxidative stress, sulfate reduction, sulfate assimilation; LOCATED IN: chloroplast, chloroplast stroma, plastid; EXPRESSED IN: 25 plant structures; EXPRESSED DURING: 15 growth stages; CONTAINS InterPro DOMAIN/s: Rossmann-like alpha/beta/alpha sandwich fold (InterPro:IPR014729), Thioredoxin-independ…	-2.7283									AT1G65370	#N/A	TRAF-like family protein; CONTAINS InterPro DOMAIN/s: TRAF-like (InterPro:IPR008974), MATH (InterPro:IPR002083); BEST Arabidopsis thaliana protein match is: TRAF-like family protein (TAIR:AT1G65150.2); Has 460 Blast hits to 456 proteins in 21 species: Archae - 0; Bacteria - 0; Metazoa - 0; Fungi - 0; Plants - 453; Viruses - 0; Other Eukaryotes - 7 (source: NCBI BLink).	-1.77972		AT1G29660	#N/A	GDSL-like Lipase/Acylhydrolase superfamily protein; FUNCTIONS IN: hydrolase activity, acting on ester bonds, carboxylesterase activity; INVOLVED IN: lipid metabolic process; LOCATED IN: apoplast, nucleus; EXPRESSED IN: 19 plant structures; EXPRESSED DURING: 10 growth stages; CONTAINS InterPro DOMAIN/s: Lipase, GDSL (InterPro:IPR001087); BEST Arabidopsis thaliana protein match is: GDSL-like Lipase…	-5.133
						AT3G28180	ATCSLC04	Cellulose-synthase-like C4 (CSLC04); FUNCTIONS IN: cellulose synthase activity, transferase activity, transferring glycosyl groups; INVOLVED IN: biological_process unknown; LOCATED IN: plasma membrane; EXPRESSED IN: 24 plant structures; EXPRESSED DURING: 13 growth stages; CONTAINS InterPro DOMAIN/s: Glycosyl transferase, family 2 (InterPro:IPR001173); BEST Arabidopsis thaliana protein match is: C…	-2.6298	-2.4308		AT5G56010	AtHsp90-3	heat shock protein 81-3 (HSP81-3); FUNCTIONS IN: unfolded protein binding, ATP binding; INVOLVED IN: protein folding, response to heat, cellular response to calcium ion; LOCATED IN: cytosol, nucleolus, plasma membrane, membrane; EXPRESSED IN: 6 plant structures; EXPRESSED DURING: seed development stages; CONTAINS InterPro DOMAIN/s: Chaperone protein htpG (InterPro:IPR001404), Heat shock protein H…	1.36225	-1.42844		AT5G47500	PME5	Pectin lyase-like superfamily protein; FUNCTIONS IN: pectinesterase activity; INVOLVED IN: cell wall modification; LOCATED IN: endomembrane system, cell wall, plant-type cell wall; EXPRESSED IN: 18 plant structures; EXPRESSED DURING: 12 growth stages; CONTAINS InterPro DOMAIN/s: Pectinesterase, active site (InterPro:IPR018040), Pectin lyase fold/virulence factor (InterPro:IPR011050), Pectinestera…	-1.48031		AT2G01420	ATPIN4	PIN-FORMED 4 (PIN4); FUNCTIONS IN: auxin:hydrogen symporter activity, transporter activity; INVOLVED IN: root development, pattern specification process, auxin polar transport; LOCATED IN: endomembrane system, integral to membrane; EXPRESSED IN: 27 plant structures; EXPRESSED DURING: 14 growth stages; CONTAINS InterPro DOMAIN/s: Auxin efflux carrier, subgroup (InterPro:IPR014024), Auxin efflux ca…	-2.78323		AT1G78370	ATGSTU20	glutathione S-transferase TAU 20 (GSTU20); FUNCTIONS IN: glutathione transferase activity; INVOLVED IN: toxin catabolic process; LOCATED IN: apoplast, chloroplast, cytoplasm; EXPRESSED IN: 23 plant structures; EXPRESSED DURING: 15 growth stages; CONTAINS InterPro DOMAIN/s: Thioredoxin fold (InterPro:IPR012335), Glutathione S-transferase, C-terminal (InterPro:IPR004046), Glutathione S-transferase,…	-2.29967									AT2G42530	COR15B	cold regulated 15b (COR15B); INVOLVED IN: response to cold, defense response to fungus; LOCATED IN: chloroplast, chloroplast stroma, chloroplast envelope; EXPRESSED IN: 21 plant structures; EXPRESSED DURING: 13 growth stages; BEST Arabidopsis thaliana protein match is: cold-regulated 15a (TAIR:AT2G42540.2); Has 194 Blast hits to 148 proteins in 43 species: Archae - 0; Bacteria - 18; Metazoa - 5; …	-1.49045		AT3G59845	#N/A	Zinc-binding dehydrogenase family protein; FUNCTIONS IN: oxidoreductase activity, binding, catalytic activity, zinc ion binding; INVOLVED IN: response to oxidative stress; EXPRESSED IN: 8 plant structures; EXPRESSED DURING: 4 anthesis, C globular stage, petal differentiation and expansion stage, E expanded cotyledon stage, D bilateral stage; CONTAINS InterPro DOMAIN/s: GroES-like (InterPro:IPR011…	-3.74115
						AT5G15160	BHLH134	BANQUO 2 (BNQ2); FUNCTIONS IN: DNA binding, sequence-specific DNA binding transcription factor activity; INVOLVED IN: photomorphogenesis, regulation of timing of transition from vegetative to reproductive phase; LOCATED IN: vacuole; EXPRESSED IN: 21 plant structures; EXPRESSED DURING: 12 growth stages; CONTAINS InterPro DOMAIN/s: Helix-loop-helix DNA-binding domain (InterPro:IPR001092); BEST Arab…	-3.24512	-2.36478		AT5G11170	UAP56a	DEAD/DEAH box RNA helicase family protein ; FUNCTIONS IN: helicase activity, ATP-dependent helicase activity, nucleic acid binding, ATP binding; INVOLVED IN: response to cadmium ion; LOCATED IN: nucleolus; EXPRESSED IN: guard cell, root, cultured cell; CONTAINS InterPro DOMAIN/s: DNA/RNA helicase, DEAD/DEAH box type, N-terminal (InterPro:IPR011545), RNA helicase, DEAD-box type, Q motif (InterPro:…	1.45295	-1.35863		AT3G20230	#N/A	Ribosomal L18p/L5e family protein; FUNCTIONS IN: structural constituent of ribosome; INVOLVED IN: translation; LOCATED IN: ribosome, intracellular, chloroplast; EXPRESSED IN: 22 plant structures; EXPRESSED DURING: 13 growth stages; CONTAINS InterPro DOMAIN/s: Ribosomal protein L18/L5 (InterPro:IPR005484); BEST Arabidopsis thaliana protein match is: Ribosomal L18p/L5e family protein (TAIR:AT1G0884…	-1.43235		AT2G32990	AtGH9B8	glycosyl hydrolase 9B8 (GH9B8); FUNCTIONS IN: hydrolase activity, hydrolyzing O-glycosyl compounds, catalytic activity; INVOLVED IN: carbohydrate metabolic process; LOCATED IN: endomembrane system; EXPRESSED IN: 17 plant structures; EXPRESSED DURING: 11 growth stages; CONTAINS InterPro DOMAIN/s: Six-hairpin glycosidase (InterPro:IPR012341), Glycoside hydrolase, family 9, active site (InterPro:IPR…	-2.78311		AT3G58120	ATBZIP61	BZIP61; FUNCTIONS IN: DNA binding, transcription activator activity, sequence-specific DNA binding transcription factor activity; INVOLVED IN: regulation of transcription, DNA-dependent; LOCATED IN: nucleus; EXPRESSED IN: 20 plant structures; EXPRESSED DURING: 12 growth stages; CONTAINS InterPro DOMAIN/s: Basic-leucine zipper (bZIP) transcription factor (InterPro:IPR004827), Basic leucine zipper …	-2.16226									AT5G47500	PME5	Pectin lyase-like superfamily protein; FUNCTIONS IN: pectinesterase activity; INVOLVED IN: cell wall modification; LOCATED IN: endomembrane system, cell wall, plant-type cell wall; EXPRESSED IN: 18 plant structures; EXPRESSED DURING: 12 growth stages; CONTAINS InterPro DOMAIN/s: Pectinesterase, active site (InterPro:IPR018040), Pectin lyase fold/virulence factor (InterPro:IPR011050), Pectinestera…	-1.48031		AT5G39860	BHLH136	PACLOBUTRAZOL RESISTANCE1 (PRE1); FUNCTIONS IN: DNA binding, sequence-specific DNA binding transcription factor activity; INVOLVED IN: response to brassinosteroid stimulus, unidimensional cell growth, photomorphogenesis, regulation of timing of transition from vegetative to reproductive phase; EXPRESSED IN: 22 plant structures; EXPRESSED DURING: 14 growth stages; CONTAINS InterPro DOMAIN/s: Helix…	-3.72128
						AT1G70940	ATPIN3	PIN-FORMED 3 (PIN3); FUNCTIONS IN: auxin:hydrogen symporter activity, transporter activity; INVOLVED IN: in 8 processes; LOCATED IN: lateral plasma membrane, plasma membrane, vesicle membrane, cell surface; EXPRESSED IN: 26 plant structures; EXPRESSED DURING: 13 growth stages; CONTAINS InterPro DOMAIN/s: Auxin efflux carrier, subgroup (InterPro:IPR014024), Auxin efflux carrier (InterPro:IPR004776…	-2.26631	-2.21357		AT4G18120	AML3	MEI2-like 3 (ML3); FUNCTIONS IN: RNA binding, nucleotide binding, nucleic acid binding; INVOLVED IN: biological_process unknown; LOCATED IN: nucleus; EXPRESSED IN: 24 plant structures; EXPRESSED DURING: 13 growth stages; CONTAINS InterPro DOMAIN/s: RNA recognition motif, RNP-1 (InterPro:IPR000504), RNA recognition motif 2 (InterPro:IPR007201), Nucleotide-binding, alpha-beta plait (InterPro:IPR012…	-1.81805	2.0916		AT1G63980	#N/A	D111/G-patch domain-containing protein; FUNCTIONS IN: nucleic acid binding; INVOLVED IN: biological_process unknown; LOCATED IN: intracellular; EXPRESSED IN: 23 plant structures; EXPRESSED DURING: 13 growth stages; CONTAINS InterPro DOMAIN/s: D111/G-patch (InterPro:IPR000467); Has 18077 Blast hits to 9113 proteins in 508 species: Archae - 9; Bacteria - 1331; Metazoa - 6165; Fungi - 2709; Plants -…	-1.35071		AT3G29030	ATEXP5	expansin A5 (EXPA5); INVOLVED IN: plant-type cell wall modification involved in multidimensional cell growth, unidimensional cell growth, plant-type cell wall loosening; LOCATED IN: endomembrane system, extracellular region; EXPRESSED IN: 21 plant structures; EXPRESSED DURING: 13 growth stages; CONTAINS InterPro DOMAIN/s: Pollen allergen, N-terminal (InterPro:IPR014734), Rare lipoprotein A (Inter…	-2.57154		AT1G78970	ATLUP1	lupeol synthase 1 (LUP1); CONTAINS InterPro DOMAIN/s: Terpene synthase, conserved site (InterPro:IPR002365), Terpenoid cylases/protein prenyltransferase alpha-alpha toroid (InterPro:IPR008930), Squalene cyclase (InterPro:IPR018333), Prenyltransferase/squalene oxidase (InterPro:IPR001330); BEST Arabidopsis thaliana protein match is: lupeol synthase 2 (TAIR:AT1G78960.1); Has 2106 Blast hits to 1984…	-2.13113									AT3G20230	#N/A	Ribosomal L18p/L5e family protein; FUNCTIONS IN: structural constituent of ribosome; INVOLVED IN: translation; LOCATED IN: ribosome, intracellular, chloroplast; EXPRESSED IN: 22 plant structures; EXPRESSED DURING: 13 growth stages; CONTAINS InterPro DOMAIN/s: Ribosomal protein L18/L5 (InterPro:IPR005484); BEST Arabidopsis thaliana protein match is: Ribosomal L18p/L5e family protein (TAIR:AT1G0884…	-1.43235		AT2G44970	#N/A	alpha/beta-Hydrolases superfamily protein; FUNCTIONS IN: hydrolase activity, acting on ester bonds; INVOLVED IN: intracellular protein transport, GPI anchor metabolic process; LOCATED IN: intrinsic to endoplasmic reticulum membrane; EXPRESSED IN: 25 plant structures; EXPRESSED DURING: 15 growth stages; CONTAINS InterPro DOMAIN/s: PGAP1-like (InterPro:IPR012908); Has 180 Blast hits to 180 proteins…	-3.39636
						AT2G30520	RPT2	ROOT PHOTOTROPISM 2 (RPT2); FUNCTIONS IN: signal transducer activity; INVOLVED IN: phototropism; LOCATED IN: nucleus; EXPRESSED IN: 22 plant structures; EXPRESSED DURING: 13 growth stages; CONTAINS InterPro DOMAIN/s: NPH3 (InterPro:IPR004249), BTB/POZ (InterPro:IPR013069), BTB/POZ fold (InterPro:IPR011333), BTB/POZ-like (InterPro:IPR000210); BEST Arabidopsis thaliana protein match is: Phototropic…	-1.85846	-1.87377								AT2G29550	TUB7	tubulin beta-7 chain (TUB7); FUNCTIONS IN: structural constituent of cytoskeleton; INVOLVED IN: response to cadmium ion, microtubule-based process, response to salt stress; LOCATED IN: tubulin complex, cell wall, plasma membrane, vacuole; EXPRESSED IN: 26 plant structures; EXPRESSED DURING: 16 growth stages; CONTAINS InterPro DOMAIN/s: Beta tubulin (InterPro:IPR002453), Tubulin (InterPro:IPR00021…	1.3166		AT5G11420	#N/A	FUNCTIONS IN: molecular_function unknown; INVOLVED IN: biological_process unknown; LOCATED IN: cell wall, plant-type cell wall; EXPRESSED IN: 23 plant structures; EXPRESSED DURING: 13 growth stages; CONTAINS InterPro DOMAIN/s: Protein of unknown function DUF642 (InterPro:IPR006946), Galactose-binding domain-like (InterPro:IPR008979); BEST Arabidopsis thaliana protein match is: Protein of unknown …	-2.52193		AT1G33240	AT-GTL1	GT-2-like 1 (GTL1); CONTAINS InterPro DOMAIN/s: SANT, DNA-binding (InterPro:IPR001005), MYB-like (InterPro:IPR017877); BEST Arabidopsis thaliana protein match is: Duplicated homeodomain-like superfamily protein (TAIR:AT1G76890.2); Has 6156 Blast hits to 4698 proteins in 415 species: Archae - 8; Bacteria - 243; Metazoa - 2333; Fungi - 696; Plants - 1321; Viruses - 126; Other Eukaryotes - 1429 (sou…	-2.07363									AT1G63980	#N/A	D111/G-patch domain-containing protein; FUNCTIONS IN: nucleic acid binding; INVOLVED IN: biological_process unknown; LOCATED IN: intracellular; EXPRESSED IN: 23 plant structures; EXPRESSED DURING: 13 growth stages; CONTAINS InterPro DOMAIN/s: D111/G-patch (InterPro:IPR000467); Has 18077 Blast hits to 9113 proteins in 508 species: Archae - 9; Bacteria - 1331; Metazoa - 6165; Fungi - 2709; Plants -…	-1.35071		AT5G15160	BHLH134	BANQUO 2 (BNQ2); FUNCTIONS IN: DNA binding, sequence-specific DNA binding transcription factor activity; INVOLVED IN: photomorphogenesis, regulation of timing of transition from vegetative to reproductive phase; LOCATED IN: vacuole; EXPRESSED IN: 21 plant structures; EXPRESSED DURING: 12 growth stages; CONTAINS InterPro DOMAIN/s: Helix-loop-helix DNA-binding domain (InterPro:IPR001092); BEST Arab…	-3.24512
						AT5G25460	DGR2	Protein of unknown function, DUF642; FUNCTIONS IN: molecular_function unknown; INVOLVED IN: response to karrikin; LOCATED IN: plant-type cell wall; EXPRESSED IN: 22 plant structures; EXPRESSED DURING: 13 growth stages; CONTAINS InterPro DOMAIN/s: Protein of unknown function DUF642 (InterPro:IPR006946); BEST Arabidopsis thaliana protein match is: Protein of unknown function, DUF642 (TAIR:AT5G11420…	-2.00848	-1.76908								AT5G28540	BIP1	BIP1; FUNCTIONS IN: ATP binding; INVOLVED IN: protein folding, ER-associated protein catabolic process, response to heat, polar nucleus fusion; LOCATED IN: cell wall, plasma membrane, chloroplast, vacuole, endoplasmic reticulum lumen; EXPRESSED IN: 8 plant structures; EXPRESSED DURING: L mature pollen stage, M germinated pollen stage, seedling growth; CONTAINS InterPro DOMAIN/s: Heat shock protei…	1.34839		AT1G11080	scpl31	serine carboxypeptidase-like 31 (scpl31); FUNCTIONS IN: serine-type carboxypeptidase activity; INVOLVED IN: proteolysis; LOCATED IN: endomembrane system; EXPRESSED IN: 17 plant structures; EXPRESSED DURING: 4 anthesis, C globular stage, petal differentiation and expansion stage, E expanded cotyledon stage, D bilateral stage; CONTAINS InterPro DOMAIN/s: Peptidase S10, serine carboxypeptidase (Inte…	-2.47277		AT1G15290	#N/A	Tetratricopeptide repeat (TPR)-like superfamily protein; FUNCTIONS IN: binding; INVOLVED IN: biological_process unknown; LOCATED IN: cellular_component unknown; EXPRESSED IN: 24 plant structures; EXPRESSED DURING: 13 growth stages; CONTAINS InterPro DOMAIN/s: Tetratricopeptide-like helical (InterPro:IPR011990), Tetratricopeptide repeat-containing (InterPro:IPR013026), Tetratricopeptide repeat (In…	-1.97912									AT2G29550	TUB7	tubulin beta-7 chain (TUB7); FUNCTIONS IN: structural constituent of cytoskeleton; INVOLVED IN: response to cadmium ion, microtubule-based process, response to salt stress; LOCATED IN: tubulin complex, cell wall, plasma membrane, vacuole; EXPRESSED IN: 26 plant structures; EXPRESSED DURING: 16 growth stages; CONTAINS InterPro DOMAIN/s: Beta tubulin (InterPro:IPR002453), Tubulin (InterPro:IPR00021…	1.3166		AT1G78950	AtBAS	Terpenoid cyclases family protein; CONTAINS InterPro DOMAIN/s: Terpene synthase, conserved site (InterPro:IPR002365), Squalene cyclase (InterPro:IPR018333), Terpenoid cylases/protein prenyltransferase alpha-alpha toroid (InterPro:IPR008930), Prenyltransferase/squalene oxidase (InterPro:IPR001330); BEST Arabidopsis thaliana protein match is: camelliol C synthase 1 (TAIR:AT1G78955.1); Has 2107 Blas…	-3.00254
						AT5G59310	LTP4	lipid transfer protein 4 (LTP4); FUNCTIONS IN: lipid binding; INVOLVED IN: response to water deprivation, response to abscisic acid stimulus, lipid transport; LOCATED IN: endomembrane system; EXPRESSED IN: 16 plant structures; EXPRESSED DURING: 8 growth stages; CONTAINS InterPro DOMAIN/s: Bifunctional inhibitor/plant lipid transfer protein/seed storage (InterPro:IPR016140), Plant lipid transfer p…	-2.59105	-1.73471								AT5G65360	H3.1	Histone superfamily protein; FUNCTIONS IN: DNA binding; INVOLVED IN: nucleosome assembly; LOCATED IN: chloroplast, nucleosome; EXPRESSED IN: 23 plant structures; EXPRESSED DURING: 14 growth stages; CONTAINS InterPro DOMAIN/s: Histone H3 (InterPro:IPR000164), Histone-fold (InterPro:IPR009072), Histone core (InterPro:IPR007125); BEST Arabidopsis thaliana protein match is: Histone superfamily protei…	1.37442		AT1G67050	#N/A	unknown protein; BEST Arabidopsis thaliana protein match is: unknown protein (TAIR:AT5G38320.1); Has 617 Blast hits to 318 proteins in 80 species: Archae - 0; Bacteria - 16; Metazoa - 141; Fungi - 62; Plants - 128; Viruses - 2; Other Eukaryotes - 268 (source: NCBI BLink).	-2.43457		AT1G52190	#N/A	Major facilitator superfamily protein; FUNCTIONS IN: transporter activity; INVOLVED IN: oligopeptide transport; LOCATED IN: membrane; EXPRESSED IN: 22 plant structures; EXPRESSED DURING: 13 growth stages; CONTAINS InterPro DOMAIN/s: Oligopeptide transporter (InterPro:IPR000109), Major facilitator superfamily, general substrate transporter (InterPro:IPR016196); BEST Arabidopsis thaliana protein ma…	-1.82999									AT5G28540	BIP1	BIP1; FUNCTIONS IN: ATP binding; INVOLVED IN: protein folding, ER-associated protein catabolic process, response to heat, polar nucleus fusion; LOCATED IN: cell wall, plasma membrane, chloroplast, vacuole, endoplasmic reticulum lumen; EXPRESSED IN: 8 plant structures; EXPRESSED DURING: L mature pollen stage, M germinated pollen stage, seedling growth; CONTAINS InterPro DOMAIN/s: Heat shock protei…	1.34839		AT3G62020	GLP10	germin-like protein 10 (GLP10); FUNCTIONS IN: manganese ion binding, nutrient reservoir activity; INVOLVED IN: biological_process unknown; LOCATED IN: cell wall, plant-type cell wall; EXPRESSED IN: 19 plant structures; EXPRESSED DURING: 10 growth stages; CONTAINS InterPro DOMAIN/s: Cupin, RmlC-type (InterPro:IPR011051), Cupin 1 (InterPro:IPR006045), RmlC-like jelly roll fold (InterPro:IPR014710),…	-2.90365
						AT1G64390	AtGH9C2	glycosyl hydrolase 9C2 (GH9C2); FUNCTIONS IN: carbohydrate binding, hydrolase activity, hydrolyzing O-glycosyl compounds, catalytic activity; INVOLVED IN: carbohydrate metabolic process; LOCATED IN: endomembrane system, extracellular region; EXPRESSED IN: 23 plant structures; EXPRESSED DURING: 13 growth stages; CONTAINS InterPro DOMAIN/s: Six-hairpin glycosidase (InterPro:IPR012341), Carbohydrate…	-1.85557	-1.71799								AT4G23800	3xHMG-box2	HMG (high mobility group) box protein; FUNCTIONS IN: sequence-specific DNA binding transcription factor activity; LOCATED IN: nucleus, chloroplast; EXPRESSED IN: 20 plant structures; EXPRESSED DURING: 11 growth stages; CONTAINS InterPro DOMAIN/s: High mobility group, superfamily (InterPro:IPR009071), High mobility group, HMG1/HMG2 (InterPro:IPR000910); BEST Arabidopsis thaliana protein match is: …	1.38228		AT4G38860	#N/A	SAUR-like auxin-responsive protein family ; CONTAINS InterPro DOMAIN/s: Auxin responsive SAUR protein (InterPro:IPR003676); BEST Arabidopsis thaliana protein match is: SAUR-like auxin-responsive protein family (TAIR:AT2G21220.1); Has 1286 Blast hits to 1273 proteins in 28 species: Archae - 0; Bacteria - 0; Metazoa - 0; Fungi - 0; Plants - 1285; Viruses - 0; Other Eukaryotes - 1 (source: NCBI BLin…	-2.34904		AT3G02170	LNG2	LONGIFOLIA2 (LNG2); BEST Arabidopsis thaliana protein match is: longifolia1 (TAIR:AT5G15580.1); Has 1276 Blast hits to 643 proteins in 119 species: Archae - 0; Bacteria - 21; Metazoa - 420; Fungi - 51; Plants - 161; Viruses - 6; Other Eukaryotes - 617 (source: NCBI BLink).	-1.82785									AT5G56010	AtHsp90-3	heat shock protein 81-3 (HSP81-3); FUNCTIONS IN: unfolded protein binding, ATP binding; INVOLVED IN: protein folding, response to heat, cellular response to calcium ion; LOCATED IN: cytosol, nucleolus, plasma membrane, membrane; EXPRESSED IN: 6 plant structures; EXPRESSED DURING: seed development stages; CONTAINS InterPro DOMAIN/s: Chaperone protein htpG (InterPro:IPR001404), Heat shock protein H…	1.36225		AT2G01420	ATPIN4	PIN-FORMED 4 (PIN4); FUNCTIONS IN: auxin:hydrogen symporter activity, transporter activity; INVOLVED IN: root development, pattern specification process, auxin polar transport; LOCATED IN: endomembrane system, integral to membrane; EXPRESSED IN: 27 plant structures; EXPRESSED DURING: 14 growth stages; CONTAINS InterPro DOMAIN/s: Auxin efflux carrier, subgroup (InterPro:IPR014024), Auxin efflux ca…	-2.78323
						AT4G21650	#N/A	Subtilase family protein; FUNCTIONS IN: identical protein binding, serine-type endopeptidase activity; INVOLVED IN: proteolysis, negative regulation of catalytic activity; LOCATED IN: plant-type cell wall; EXPRESSED IN: 22 plant structures; EXPRESSED DURING: 13 growth stages; CONTAINS InterPro DOMAIN/s: Protease-associated PA (InterPro:IPR003137), Proteinase inhibitor, propeptide (InterPro:IPR009…	-2.0083	-1.69396								AT5G24780	ATVSP1	vegetative storage protein 1 (VSP1); FUNCTIONS IN: transcription factor binding, acid phosphatase activity; INVOLVED IN: response to jasmonic acid stimulus, response to wounding, defense response; LOCATED IN: vacuole; EXPRESSED IN: fruit, gynoecium, valve; CONTAINS InterPro DOMAIN/s: Acid phosphatase (Class B) (InterPro:IPR005519), Vegetative storage protein/acid phosphatase (InterPro:IPR014403),…	1.49256		AT3G61950	#N/A	basic helix-loop-helix (bHLH) DNA-binding superfamily protein; FUNCTIONS IN: DNA binding, sequence-specific DNA binding transcription factor activity; INVOLVED IN: regulation of transcription; LOCATED IN: nucleus; EXPRESSED IN: 15 plant structures; EXPRESSED DURING: 10 growth stages; CONTAINS InterPro DOMAIN/s: Helix-loop-helix DNA-binding domain (InterPro:IPR001092), Helix-loop-helix DNA-binding…	-2.32136		AT3G13520	AGP12	arabinogalactan protein 12 (AGP12); BEST Arabidopsis thaliana protein match is: arabinogalactan protein 14 (TAIR:AT5G56540.1); Has 50 Blast hits to 50 proteins in 9 species: Archae - 0; Bacteria - 0; Metazoa - 0; Fungi - 0; Plants - 50; Viruses - 0; Other Eukaryotes - 0 (source: NCBI BLink).	-1.81622									AT5G65360	H3.1	Histone superfamily protein; FUNCTIONS IN: DNA binding; INVOLVED IN: nucleosome assembly; LOCATED IN: chloroplast, nucleosome; EXPRESSED IN: 23 plant structures; EXPRESSED DURING: 14 growth stages; CONTAINS InterPro DOMAIN/s: Histone H3 (InterPro:IPR000164), Histone-fold (InterPro:IPR009072), Histone core (InterPro:IPR007125); BEST Arabidopsis thaliana protein match is: Histone superfamily protei…	1.37442		AT2G32990	AtGH9B8	glycosyl hydrolase 9B8 (GH9B8); FUNCTIONS IN: hydrolase activity, hydrolyzing O-glycosyl compounds, catalytic activity; INVOLVED IN: carbohydrate metabolic process; LOCATED IN: endomembrane system; EXPRESSED IN: 17 plant structures; EXPRESSED DURING: 11 growth stages; CONTAINS InterPro DOMAIN/s: Six-hairpin glycosidase (InterPro:IPR012341), Glycoside hydrolase, family 9, active site (InterPro:IPR…	-2.78311
						AT1G28400	#N/A	unknown protein; FUNCTIONS IN: molecular_function unknown; INVOLVED IN: biological_process unknown; LOCATED IN: endomembrane system; EXPRESSED IN: 22 plant structures; EXPRESSED DURING: 13 growth stages; BEST Arabidopsis thaliana protein match is: unknown protein (TAIR:AT2G33850.1); Has 45374 Blast hits to 18870 proteins in 668 species: Archae - 72; Bacteria - 1460; Metazoa - 1191; Fungi - 1038; …	-1.57713	-1.60056								AT2G44670	#N/A	Protein of unknown function (DUF581); CONTAINS InterPro DOMAIN/s: Protein of unknown function DUF581 (InterPro:IPR007650); BEST Arabidopsis thaliana protein match is: Protein of unknown function (DUF581) (TAIR:AT4G17670.1); Has 521 Blast hits to 521 proteins in 19 species: Archae - 0; Bacteria - 0; Metazoa - 0; Fungi - 0; Plants - 521; Viruses - 0; Other Eukaryotes - 0 (source: NCBI BLink).	1.56093		AT1G25530	#N/A	Transmembrane amino acid transporter family protein; CONTAINS InterPro DOMAIN/s: Amino acid transporter, transmembrane (InterPro:IPR013057); BEST Arabidopsis thaliana protein match is: lysine histidine transporter 1 (TAIR:AT5G40780.1); Has 3229 Blast hits to 3219 proteins in 255 species: Archae - 4; Bacteria - 28; Metazoa - 882; Fungi - 529; Plants - 1538; Viruses - 0; Other Eukaryotes - 248 (sou…	-2.31671		AT3G51895	AST12	sulfate transporter 3;1 (SULTR3;1); FUNCTIONS IN: secondary active sulfate transmembrane transporter activity, transporter activity, sulfate transmembrane transporter activity; INVOLVED IN: sulfate transport, transport, transmembrane transport; LOCATED IN: integral to membrane, membrane; EXPRESSED IN: 24 plant structures; EXPRESSED DURING: 15 growth stages; CONTAINS InterPro DOMAIN/s: Sulphate tr…	-1.81429									AT4G23800	3xHMG-box2	HMG (high mobility group) box protein; FUNCTIONS IN: sequence-specific DNA binding transcription factor activity; LOCATED IN: nucleus, chloroplast; EXPRESSED IN: 20 plant structures; EXPRESSED DURING: 11 growth stages; CONTAINS InterPro DOMAIN/s: High mobility group, superfamily (InterPro:IPR009071), High mobility group, HMG1/HMG2 (InterPro:IPR000910); BEST Arabidopsis thaliana protein match is: …	1.38228		AT3G28180	ATCSLC04	Cellulose-synthase-like C4 (CSLC04); FUNCTIONS IN: cellulose synthase activity, transferase activity, transferring glycosyl groups; INVOLVED IN: biological_process unknown; LOCATED IN: plasma membrane; EXPRESSED IN: 24 plant structures; EXPRESSED DURING: 13 growth stages; CONTAINS InterPro DOMAIN/s: Glycosyl transferase, family 2 (InterPro:IPR001173); BEST Arabidopsis thaliana protein match is: C…	-2.6298
						AT2G47450	CAO	CHAOS (CAO); FUNCTIONS IN: chromatin binding; INVOLVED IN: response to high light intensity, protein import into chloroplast thylakoid membrane; LOCATED IN: chloroplast thylakoid membrane, chloroplast, signal recognition particle, chloroplast targeting, chloroplast envelope; EXPRESSED IN: 21 plant structures; EXPRESSED DURING: 13 growth stages; CONTAINS InterPro DOMAIN/s: Ankyrin repeat-containin…	-1.42524	-1.46653								AT1G52410	TSA1	TSK-associating protein 1 (TSA1); FUNCTIONS IN: protein binding, calcium ion binding; INVOLVED IN: response to salt stress, defense response to fungus; LOCATED IN: chloroplast thylakoid membrane, peroxisome, vacuole; EXPRESSED IN: 22 plant structures; EXPRESSED DURING: 12 growth stages; BEST Arabidopsis thaliana protein match is: DNA topoisomerase-related (TAIR:AT3G15950.1); Has 59847 Blast hits …	1.7001		AT2G24762	AtGDU4	glutamine dumper 4 (GDU4); BEST Arabidopsis thaliana protein match is: glutamine dumper 1 (TAIR:AT4G31730.1); Has 161 Blast hits to 161 proteins in 13 species: Archae - 0; Bacteria - 0; Metazoa - 0; Fungi - 0; Plants - 161; Viruses - 0; Other Eukaryotes - 0 (source: NCBI BLink).	-2.27488		AT3G14210	ESM1	epithiospecifier modifier 1 (ESM1); FUNCTIONS IN: hydrolase activity, acting on ester bonds, carboxylesterase activity; INVOLVED IN: glucosinolate catabolic process, response to cold, defense response to bacterium, response to insect; LOCATED IN: in 8 components; EXPRESSED IN: 21 plant structures; EXPRESSED DURING: 14 growth stages; CONTAINS InterPro DOMAIN/s: Lipase, GDSL (InterPro:IPR001087); B…	-1.80379									AT5G11170	UAP56a	DEAD/DEAH box RNA helicase family protein ; FUNCTIONS IN: helicase activity, ATP-dependent helicase activity, nucleic acid binding, ATP binding; INVOLVED IN: response to cadmium ion; LOCATED IN: nucleolus; EXPRESSED IN: guard cell, root, cultured cell; CONTAINS InterPro DOMAIN/s: DNA/RNA helicase, DEAD/DEAH box type, N-terminal (InterPro:IPR011545), RNA helicase, DEAD-box type, Q motif (InterPro:…	1.45295		AT5G59310	LTP4	lipid transfer protein 4 (LTP4); FUNCTIONS IN: lipid binding; INVOLVED IN: response to water deprivation, response to abscisic acid stimulus, lipid transport; LOCATED IN: endomembrane system; EXPRESSED IN: 16 plant structures; EXPRESSED DURING: 8 growth stages; CONTAINS InterPro DOMAIN/s: Bifunctional inhibitor/plant lipid transfer protein/seed storage (InterPro:IPR016140), Plant lipid transfer p…	-2.59105
						AT4G18480	CH-42	CHLI1; FUNCTIONS IN: magnesium chelatase activity, ATPase activity; INVOLVED IN: chlorophyll biosynthetic process; LOCATED IN: magnesium chelatase complex, cell wall, chloroplast, chloroplast stroma; EXPRESSED IN: 24 plant structures; EXPRESSED DURING: 14 growth stages; CONTAINS InterPro DOMAIN/s: ATPase, AAA+ type, core (InterPro:IPR003593), Magnesium chelatase, ChlI subunit (InterPro:IPR000523)…	-1.31013	-1.29886								AT3G23730	XTH16	xyloglucan endotransglucosylase/hydrolase 16 (XTH16); FUNCTIONS IN: hydrolase activity, acting on glycosyl bonds, hydrolase activity, hydrolyzing O-glycosyl compounds, xyloglucan:xyloglucosyl transferase activity; INVOLVED IN: carbohydrate metabolic process, cellular glucan metabolic process; LOCATED IN: endomembrane system, cell wall, apoplast; EXPRESSED IN: 22 plant structures; EXPRESSED DURING…	1.76669		AT2G47930	AGP26	arabinogalactan protein 26 (AGP26); Has 1583 Blast hits to 406 proteins in 105 species: Archae - 2; Bacteria - 56; Metazoa - 101; Fungi - 52; Plants - 160; Viruses - 60; Other Eukaryotes - 1152 (source: NCBI BLink).	-2.07307		AT2G36910	ABCB1	ATP binding cassette subfamily B1 (ABCB1); FUNCTIONS IN: ATPase activity, coupled to transmembrane movement of substances, calmodulin binding, auxin efflux transmembrane transporter activity; INVOLVED IN: in 10 processes; LOCATED IN: plasma membrane; EXPRESSED IN: 26 plant structures; EXPRESSED DURING: 13 growth stages; CONTAINS InterPro DOMAIN/s: ATPase, AAA+ type, core (InterPro:IPR003593), ABC…	-1.7892									AT5G24780	ATVSP1	vegetative storage protein 1 (VSP1); FUNCTIONS IN: transcription factor binding, acid phosphatase activity; INVOLVED IN: response to jasmonic acid stimulus, response to wounding, defense response; LOCATED IN: vacuole; EXPRESSED IN: fruit, gynoecium, valve; CONTAINS InterPro DOMAIN/s: Acid phosphatase (Class B) (InterPro:IPR005519), Vegetative storage protein/acid phosphatase (InterPro:IPR014403),…	1.49256		AT3G29030	ATEXP5	expansin A5 (EXPA5); INVOLVED IN: plant-type cell wall modification involved in multidimensional cell growth, unidimensional cell growth, plant-type cell wall loosening; LOCATED IN: endomembrane system, extracellular region; EXPRESSED IN: 21 plant structures; EXPRESSED DURING: 13 growth stages; CONTAINS InterPro DOMAIN/s: Pollen allergen, N-terminal (InterPro:IPR014734), Rare lipoprotein A (Inter…	-2.57154
						AT1G01620	PIP1;3	plasma membrane intrinsic protein 1C (PIP1C); FUNCTIONS IN: water channel activity; INVOLVED IN: response to water deprivation, response to salt stress, transport, water transport; LOCATED IN: plasma membrane, chloroplast, membrane; EXPRESSED IN: 22 plant structures; EXPRESSED DURING: 14 growth stages; CONTAINS InterPro DOMAIN/s: Major intrinsic protein, conserved site (InterPro:IPR022357), Aquap…	-1.19478	-1.1972								AT4G23600	CORI3	CORONATINE INDUCED 1 (CORI3); FUNCTIONS IN: cystathionine beta-lyase activity, transaminase activity; INVOLVED IN: in 8 processes; LOCATED IN: apoplast, vacuole; EXPRESSED IN: 18 plant structures; EXPRESSED DURING: 14 growth stages; CONTAINS InterPro DOMAIN/s: 1-aminocyclopropane-1-carboxylate synthase (InterPro:IPR001176), Pyridoxal phosphate-dependent transferase, major domain (InterPro:IPR0154…	3.08452		AT5G03170	ATFLA11	FASCICLIN-like arabinogalactan-protein 11 (FLA11); CONTAINS InterPro DOMAIN/s: FAS1 domain (InterPro:IPR000782); BEST Arabidopsis thaliana protein match is: FASCICLIN-like arabinogalactan-protein 12 (TAIR:AT5G60490.1); Has 965 Blast hits to 948 proteins in 162 species: Archae - 18; Bacteria - 233; Metazoa - 22; Fungi - 18; Plants - 634; Viruses - 0; Other Eukaryotes - 40 (source: NCBI BLink).	-2.06922		AT5G64940	ATATH13	ABC2 homolog 13 (ATH13); FUNCTIONS IN: transporter activity; INVOLVED IN: transport; LOCATED IN: chloroplast, chloroplast envelope; EXPRESSED IN: 22 plant structures; EXPRESSED DURING: 13 growth stages; CONTAINS InterPro DOMAIN/s: ABC-1 (InterPro:IPR004147), Protein kinase-like domain (InterPro:IPR011009); BEST Arabidopsis thaliana protein match is: Protein kinase superfamily protein (TAIR:AT3G07…	-1.74915									AT2G44670	#N/A	Protein of unknown function (DUF581); CONTAINS InterPro DOMAIN/s: Protein of unknown function DUF581 (InterPro:IPR007650); BEST Arabidopsis thaliana protein match is: Protein of unknown function (DUF581) (TAIR:AT4G17670.1); Has 521 Blast hits to 521 proteins in 19 species: Archae - 0; Bacteria - 0; Metazoa - 0; Fungi - 0; Plants - 521; Viruses - 0; Other Eukaryotes - 0 (source: NCBI BLink).	1.56093		AT5G11420	#N/A	FUNCTIONS IN: molecular_function unknown; INVOLVED IN: biological_process unknown; LOCATED IN: cell wall, plant-type cell wall; EXPRESSED IN: 23 plant structures; EXPRESSED DURING: 13 growth stages; CONTAINS InterPro DOMAIN/s: Protein of unknown function DUF642 (InterPro:IPR006946), Galactose-binding domain-like (InterPro:IPR008979); BEST Arabidopsis thaliana protein match is: Protein of unknown …	-2.52193
						AT1G20696	HMGB3	high mobility group B3 (HMGB3); FUNCTIONS IN: chromatin binding, structural constituent of chromatin, DNA binding, sequence-specific DNA binding transcription factor activity; INVOLVED IN: chromatin assembly or disassembly; LOCATED IN: chromatin; EXPRESSED IN: 24 plant structures; EXPRESSED DURING: 13 growth stages; CONTAINS InterPro DOMAIN/s: High mobility group, superfamily (InterPro:IPR009071)…	1.2976	1.33993								AT2G41640	#N/A	Glycosyltransferase family 61 protein; FUNCTIONS IN: transferase activity, transferring glycosyl groups; INVOLVED IN: biological_process unknown; EXPRESSED IN: 14 plant structures; EXPRESSED DURING: 8 growth stages; CONTAINS InterPro DOMAIN/s: Glycosyltransferase AER61, uncharacterised (InterPro:IPR007657); BEST Arabidopsis thaliana protein match is: Glycosyltransferase family 61 protein (TAIR:AT…	15.1145		AT3G12610	DRT100	DNA-DAMAGE REPAIR/TOLERATION 100 (DRT100); CONTAINS InterPro DOMAIN/s: Leucine-rich repeat-containing N-terminal domain, type 2 (InterPro:IPR013210), Leucine-rich repeat (InterPro:IPR001611); BEST Arabidopsis thaliana protein match is: Leucine-rich repeat (LRR) family protein (TAIR:AT3G20820.1); Has 34126 Blast hits to 33731 proteins in 4830 species: Archae - 159; Bacteria - 16481; Metazoa - 3906…	-2.02179		AT5G59320	LTP3	lipid transfer protein 3 (LTP3); FUNCTIONS IN: lipid binding; INVOLVED IN: response to water deprivation, response to abscisic acid stimulus; LOCATED IN: cell wall, apoplast; EXPRESSED IN: 22 plant structures; EXPRESSED DURING: 11 growth stages; CONTAINS InterPro DOMAIN/s: Bifunctional inhibitor/plant lipid transfer protein/seed storage (InterPro:IPR016140), Plant lipid transfer protein/seed stor…	-1.73229									AT5G65630	GTE7	global transcription factor group E7 (GTE7); CONTAINS InterPro DOMAIN/s: Bromodomain (InterPro:IPR001487); BEST Arabidopsis thaliana protein match is: global transcription factor group E2 (TAIR:AT5G10550.1); Has 35333 Blast hits to 34131 proteins in 2444 species: Archae - 798; Bacteria - 22429; Metazoa - 974; Fungi - 991; Plants - 531; Viruses - 0; Other Eukaryotes - 9610 (source: NCBI BLink).	1.57509		AT1G11080	scpl31	serine carboxypeptidase-like 31 (scpl31); FUNCTIONS IN: serine-type carboxypeptidase activity; INVOLVED IN: proteolysis; LOCATED IN: endomembrane system; EXPRESSED IN: 17 plant structures; EXPRESSED DURING: 4 anthesis, C globular stage, petal differentiation and expansion stage, E expanded cotyledon stage, D bilateral stage; CONTAINS InterPro DOMAIN/s: Peptidase S10, serine carboxypeptidase (Inte…	-2.47277
																							AT5G38430	RBCS1B	Ribulose bisphosphate carboxylase (small chain) family protein; FUNCTIONS IN: ribulose-bisphosphate carboxylase activity; INVOLVED IN: carbon fixation, response to blue light, response to red light, response to far red light; LOCATED IN: in 7 components; EXPRESSED IN: 14 plant structures; EXPRESSED DURING: seedling growth; CONTAINS InterPro DOMAIN/s: Ribulose bisphosphate carboxylase, small chain…	-1.9286		AT2G39800	ATP5CS	delta1-pyrroline-5-carboxylate synthase 1 (P5CS1); FUNCTIONS IN: delta1-pyrroline-5-carboxylate synthetase activity; INVOLVED IN: in 9 processes; LOCATED IN: chloroplast, membrane, cytoplasm; EXPRESSED IN: 6 plant structures; EXPRESSED DURING: C globular stage, D bilateral stage, E expanded cotyledon stage; CONTAINS InterPro DOMAIN/s: Glutamate 5-kinase (InterPro:IPR001057), Aspartate/glutamate/u…	-1.69719									AT5G11200	UAP56b	DEAD/DEAH box RNA helicase family protein ; FUNCTIONS IN: helicase activity, ATP-dependent helicase activity, ATP binding, nucleic acid binding; INVOLVED IN: biological_process unknown; LOCATED IN: cell wall; EXPRESSED IN: male gametophyte, guard cell, pollen tube, seed, leaf; EXPRESSED DURING: M germinated pollen stage; CONTAINS InterPro DOMAIN/s: RNA helicase, DEAD-box type, Q motif (InterPro:I…	1.63074		AT1G67050	#N/A	unknown protein; BEST Arabidopsis thaliana protein match is: unknown protein (TAIR:AT5G38320.1); Has 617 Blast hits to 318 proteins in 80 species: Archae - 0; Bacteria - 16; Metazoa - 141; Fungi - 62; Plants - 128; Viruses - 2; Other Eukaryotes - 268 (source: NCBI BLink).	-2.43457
																							AT1G75780	TUB1	tubulin beta-1 chain (TUB1); FUNCTIONS IN: structural molecule activity, GTP binding, GTPase activity; INVOLVED IN: response to light stimulus, unidimensional cell growth; LOCATED IN: vacuole; EXPRESSED IN: 24 plant structures; EXPRESSED DURING: 15 growth stages; CONTAINS InterPro DOMAIN/s: Beta tubulin (InterPro:IPR002453), Tubulin (InterPro:IPR000217), Tubulin/FtsZ, GTPase domain (InterPro:IPR0…	-1.90117		AT1G02730	ATCSLD5	cellulose synthase-like D5 (CSLD5); CONTAINS InterPro DOMAIN/s: Cellulose synthase (InterPro:IPR005150); BEST Arabidopsis thaliana protein match is: cellulose synthase-like D3 (TAIR:AT3G03050.1); Has 3375 Blast hits to 3003 proteins in 709 species: Archae - 13; Bacteria - 1269; Metazoa - 102; Fungi - 19; Plants - 1879; Viruses - 2; Other Eukaryotes - 91 (source: NCBI BLink).	-1.69398									AT1G52410	TSA1	TSK-associating protein 1 (TSA1); FUNCTIONS IN: protein binding, calcium ion binding; INVOLVED IN: response to salt stress, defense response to fungus; LOCATED IN: chloroplast thylakoid membrane, peroxisome, vacuole; EXPRESSED IN: 22 plant structures; EXPRESSED DURING: 12 growth stages; BEST Arabidopsis thaliana protein match is: DNA topoisomerase-related (TAIR:AT3G15950.1); Has 59847 Blast hits …	1.7001		AT4G38860	#N/A	SAUR-like auxin-responsive protein family ; CONTAINS InterPro DOMAIN/s: Auxin responsive SAUR protein (InterPro:IPR003676); BEST Arabidopsis thaliana protein match is: SAUR-like auxin-responsive protein family (TAIR:AT2G21220.1); Has 1286 Blast hits to 1273 proteins in 28 species: Archae - 0; Bacteria - 0; Metazoa - 0; Fungi - 0; Plants - 1285; Viruses - 0; Other Eukaryotes - 1 (source: NCBI BLin…	-2.34904
																							AT4G12730	FLA2	FASCICLIN-like arabinogalactan 2 (FLA2); INVOLVED IN: response to cyclopentenone; LOCATED IN: anchored to plasma membrane, plasma membrane, anchored to membrane, membrane; EXPRESSED IN: 25 plant structures; EXPRESSED DURING: 13 growth stages; CONTAINS InterPro DOMAIN/s: FAS1 domain (InterPro:IPR000782); BEST Arabidopsis thaliana protein match is: FASCICLIN-like arabinogalactan 1 (TAIR:AT5G55730.2…	-1.87575		AT1G72230	#N/A	Cupredoxin superfamily protein; FUNCTIONS IN: electron carrier activity, copper ion binding; LOCATED IN: anchored to membrane; EXPRESSED IN: 17 plant structures; EXPRESSED DURING: 9 growth stages; CONTAINS InterPro DOMAIN/s: Plastocyanin-like (InterPro:IPR003245), Cupredoxin (InterPro:IPR008972), Blue (type 1) copper domain (InterPro:IPR000923); BEST Arabidopsis thaliana protein match is: Cupredo…	-1.59813									AT3G22380	TIC	TIME FOR COFFEE (TIC); BEST Arabidopsis thaliana protein match is: TIC-like (TAIR:AT3G63180.1); Has 35078 Blast hits to 21616 proteins in 942 species: Archae - 10; Bacteria - 2414; Metazoa - 18018; Fungi - 6283; Plants - 1621; Viruses - 189; Other Eukaryotes - 6543 (source: NCBI BLink).	1.74644		AT3G61950	#N/A	basic helix-loop-helix (bHLH) DNA-binding superfamily protein; FUNCTIONS IN: DNA binding, sequence-specific DNA binding transcription factor activity; INVOLVED IN: regulation of transcription; LOCATED IN: nucleus; EXPRESSED IN: 15 plant structures; EXPRESSED DURING: 10 growth stages; CONTAINS InterPro DOMAIN/s: Helix-loop-helix DNA-binding domain (InterPro:IPR001092), Helix-loop-helix DNA-binding…	-2.32136
																							AT4G39800	ATIPS1	myo-inositol-1-phosphate synthase 1 (MIPS1); CONTAINS InterPro DOMAIN/s: Myo-inositol-1-phosphate synthase (InterPro:IPR002587), Myo-inositol-1-phosphate synthase, GAPDH-like (InterPro:IPR013021), NAD(P)-binding domain (InterPro:IPR016040); BEST Arabidopsis thaliana protein match is: myo-inositol-1-phosphate synthase 2 (TAIR:AT2G22240.1); Has 1863 Blast hits to 1859 proteins in 511 species: Archa…	-1.86932		AT4G30190	AHA2	H(+)-ATPase 2 (HA2); FUNCTIONS IN: ATPase activity, hydrogen-exporting ATPase activity, phosphorylative mechanism; INVOLVED IN: cation transport, metabolic process, ATP biosynthetic process; LOCATED IN: plasma membrane, membrane; EXPRESSED IN: 27 plant structures; EXPRESSED DURING: 14 growth stages; CONTAINS InterPro DOMAIN/s: ATPase, P-type, ATPase-associated domain (InterPro:IPR008250), ATPase,…	-1.58739									AT3G23730	XTH16	xyloglucan endotransglucosylase/hydrolase 16 (XTH16); FUNCTIONS IN: hydrolase activity, acting on glycosyl bonds, hydrolase activity, hydrolyzing O-glycosyl compounds, xyloglucan:xyloglucosyl transferase activity; INVOLVED IN: carbohydrate metabolic process, cellular glucan metabolic process; LOCATED IN: endomembrane system, cell wall, apoplast; EXPRESSED IN: 22 plant structures; EXPRESSED DURING…	1.76669		AT1G25530	#N/A	Transmembrane amino acid transporter family protein; CONTAINS InterPro DOMAIN/s: Amino acid transporter, transmembrane (InterPro:IPR013057); BEST Arabidopsis thaliana protein match is: lysine histidine transporter 1 (TAIR:AT5G40780.1); Has 3229 Blast hits to 3219 proteins in 255 species: Archae - 4; Bacteria - 28; Metazoa - 882; Fungi - 529; Plants - 1538; Viruses - 0; Other Eukaryotes - 248 (sou…	-2.31671
																							AT2G38120	AtAUX1	AUXIN RESISTANT 1 (AUX1); CONTAINS InterPro DOMAIN/s: Amino acid transporter, transmembrane (InterPro:IPR013057); BEST Arabidopsis thaliana protein match is: like AUXIN RESISTANT 1 (TAIR:AT5G01240.1); Has 1256 Blast hits to 1251 proteins in 143 species: Archae - 0; Bacteria - 0; Metazoa - 116; Fungi - 283; Plants - 825; Viruses - 0; Other Eukaryotes - 32 (source: NCBI BLink).	-1.76982		AT4G28080	#N/A	Tetratricopeptide repeat (TPR)-like superfamily protein; FUNCTIONS IN: binding; EXPRESSED IN: 22 plant structures; EXPRESSED DURING: 13 growth stages; CONTAINS InterPro DOMAIN/s: Tetratricopeptide-like helical (InterPro:IPR011990), Tetratricopeptide repeat-containing (InterPro:IPR013026), Tetratricopeptide repeat (InterPro:IPR019734); BEST Arabidopsis thaliana protein match is: Tetratricopeptide …	-1.58076									AT1G78080	RAP2.4	related to AP2 4 (RAP2.4); CONTAINS InterPro DOMAIN/s: DNA-binding, integrase-type (InterPro:IPR016177), Pathogenesis-related transcriptional factor/ERF, DNA-binding (InterPro:IPR001471); BEST Arabidopsis thaliana protein match is: Integrase-type DNA-binding superfamily protein (TAIR:AT1G22190.1); Has 5853 Blast hits to 5721 proteins in 258 species: Archae - 0; Bacteria - 10; Metazoa - 0; Fungi -…	2.34079		AT2G24762	AtGDU4	glutamine dumper 4 (GDU4); BEST Arabidopsis thaliana protein match is: glutamine dumper 1 (TAIR:AT4G31730.1); Has 161 Blast hits to 161 proteins in 13 species: Archae - 0; Bacteria - 0; Metazoa - 0; Fungi - 0; Plants - 161; Viruses - 0; Other Eukaryotes - 0 (source: NCBI BLink).	-2.27488
																							AT5G38420	RBCS2B	Ribulose bisphosphate carboxylase (small chain) family protein; FUNCTIONS IN: ribulose-bisphosphate carboxylase activity; INVOLVED IN: carbon fixation, response to blue light, response to red light, response to far red light; LOCATED IN: in 8 components; EXPRESSED IN: 10 plant structures; CONTAINS InterPro DOMAIN/s: Ribulose bisphosphate carboxylase, small chain (InterPro:IPR000894); BEST Arabido…	-1.67749		AT1G69200	FLN2	fructokinase-like 2 (FLN2); FUNCTIONS IN: kinase activity; INVOLVED IN: acetate fermentation, sucrose biosynthetic process, sucrose catabolic process, using beta-fructofuranosidase; LOCATED IN: chloroplast nucleoid, nucleoid; EXPRESSED IN: 21 plant structures; EXPRESSED DURING: 13 growth stages; CONTAINS InterPro DOMAIN/s: Carbohydrate/purine kinase (InterPro:IPR011611); BEST Arabidopsis thaliana…	-1.57405									AT4G23600	CORI3	CORONATINE INDUCED 1 (CORI3); FUNCTIONS IN: cystathionine beta-lyase activity, transaminase activity; INVOLVED IN: in 8 processes; LOCATED IN: apoplast, vacuole; EXPRESSED IN: 18 plant structures; EXPRESSED DURING: 14 growth stages; CONTAINS InterPro DOMAIN/s: 1-aminocyclopropane-1-carboxylate synthase (InterPro:IPR001176), Pyridoxal phosphate-dependent transferase, major domain (InterPro:IPR0154…	3.08452		AT1G70940	ATPIN3	PIN-FORMED 3 (PIN3); FUNCTIONS IN: auxin:hydrogen symporter activity, transporter activity; INVOLVED IN: in 8 processes; LOCATED IN: lateral plasma membrane, plasma membrane, vesicle membrane, cell surface; EXPRESSED IN: 26 plant structures; EXPRESSED DURING: 13 growth stages; CONTAINS InterPro DOMAIN/s: Auxin efflux carrier, subgroup (InterPro:IPR014024), Auxin efflux carrier (InterPro:IPR004776…	-2.26631
																							AT4G26530	AtFBA5	Aldolase superfamily protein; FUNCTIONS IN: fructose-bisphosphate aldolase activity; INVOLVED IN: glycolysis, metabolic process; LOCATED IN: chloroplast; EXPRESSED IN: 18 plant structures; EXPRESSED DURING: 11 growth stages; CONTAINS InterPro DOMAIN/s: Aldolase-type TIM barrel (InterPro:IPR013785), Fructose-bisphosphate aldolase, class-I (InterPro:IPR000741); BEST Arabidopsis thaliana protein mat…	-1.63207		AT5G20700	#N/A	Protein of unknown function (DUF581); CONTAINS InterPro DOMAIN/s: Protein of unknown function DUF581 (InterPro:IPR007650); BEST Arabidopsis thaliana protein match is: Protein of unknown function (DUF581) (TAIR:AT1G74940.1); Has 476 Blast hits to 476 proteins in 20 species: Archae - 0; Bacteria - 0; Metazoa - 0; Fungi - 0; Plants - 476; Viruses - 0; Other Eukaryotes - 0 (source: NCBI BLink).	-1.57131									AT2G41640	#N/A	Glycosyltransferase family 61 protein; FUNCTIONS IN: transferase activity, transferring glycosyl groups; INVOLVED IN: biological_process unknown; EXPRESSED IN: 14 plant structures; EXPRESSED DURING: 8 growth stages; CONTAINS InterPro DOMAIN/s: Glycosyltransferase AER61, uncharacterised (InterPro:IPR007657); BEST Arabidopsis thaliana protein match is: Glycosyltransferase family 61 protein (TAIR:AT…	15.1145		AT2G47930	AGP26	arabinogalactan protein 26 (AGP26); Has 1583 Blast hits to 406 proteins in 105 species: Archae - 2; Bacteria - 56; Metazoa - 101; Fungi - 52; Plants - 160; Viruses - 60; Other Eukaryotes - 1152 (source: NCBI BLink).	-2.07307
																							AT1G76080	ATCDSP32	chloroplastic drought-induced stress protein of 32 kD (CDSP32); INVOLVED IN: cell redox homeostasis; LOCATED IN: chloroplast stroma, chloroplast, chloroplast envelope; EXPRESSED IN: 23 plant structures; EXPRESSED DURING: 14 growth stages; CONTAINS InterPro DOMAIN/s: Thioredoxin fold (InterPro:IPR012335), Thioredoxin, core (InterPro:IPR015467), Thioredoxin domain (InterPro:IPR013766), Thioredoxin-…	-1.60566		AT3G26570	ORF02	phosphate transporter 2;1 (PHT2;1); FUNCTIONS IN: low affinity phosphate transmembrane transporter activity; INVOLVED IN: phosphate transport; LOCATED IN: chloroplast, chloroplast envelope; EXPRESSED IN: 22 plant structures; EXPRESSED DURING: 13 growth stages; CONTAINS InterPro DOMAIN/s: Phosphate transporter (InterPro:IPR001204); Has 12780 Blast hits to 5726 proteins in 1799 species: Archae - 50…	-1.55323									AT3G01345	#N/A	Expressed protein; FUNCTIONS IN: hydrolase activity, hydrolyzing O-glycosyl compounds; INVOLVED IN: carbohydrate metabolic process; LOCATED IN: membrane; CONTAINS InterPro DOMAIN/s: Glycoside hydrolase, family 35 (InterPro:IPR001944); BEST Arabidopsis thaliana protein match is: unknown protein (TAIR:AT5G28919.1); Has 35333 Blast hits to 34131 proteins in 2444 species: Archae - 798; Bacteria - 224…	396.112		AT5G03170	ATFLA11	FASCICLIN-like arabinogalactan-protein 11 (FLA11); CONTAINS InterPro DOMAIN/s: FAS1 domain (InterPro:IPR000782); BEST Arabidopsis thaliana protein match is: FASCICLIN-like arabinogalactan-protein 12 (TAIR:AT5G60490.1); Has 965 Blast hits to 948 proteins in 162 species: Archae - 18; Bacteria - 233; Metazoa - 22; Fungi - 18; Plants - 634; Viruses - 0; Other Eukaryotes - 40 (source: NCBI BLink).	-2.06922
																							AT1G75280	#N/A	NmrA-like negative transcriptional regulator family protein; FUNCTIONS IN: binding, catalytic activity; INVOLVED IN: response to oxidative stress, response to cadmium ion, response to cyclopentenone; LOCATED IN: plasma membrane; EXPRESSED IN: 26 plant structures; EXPRESSED DURING: 13 growth stages; CONTAINS InterPro DOMAIN/s: NAD(P)-binding domain (InterPro:IPR016040), NmrA-like (InterPro:IPR0080…	-1.59931		AT1G01320	#N/A	Tetratricopeptide repeat (TPR)-like superfamily protein; FUNCTIONS IN: binding; LOCATED IN: cellular_component unknown; EXPRESSED IN: 24 plant structures; EXPRESSED DURING: 14 growth stages; CONTAINS InterPro DOMAIN/s: Tetratricopeptide-like helical (InterPro:IPR011990), Tetratricopeptide repeat-containing (InterPro:IPR013026), Tetratricopeptide repeat (InterPro:IPR019734); BEST Arabidopsis thali…	-1.5486														AT3G12610	DRT100	DNA-DAMAGE REPAIR/TOLERATION 100 (DRT100); CONTAINS InterPro DOMAIN/s: Leucine-rich repeat-containing N-terminal domain, type 2 (InterPro:IPR013210), Leucine-rich repeat (InterPro:IPR001611); BEST Arabidopsis thaliana protein match is: Leucine-rich repeat (LRR) family protein (TAIR:AT3G20820.1); Has 34126 Blast hits to 33731 proteins in 4830 species: Archae - 159; Bacteria - 16481; Metazoa - 3906…	-2.02179
																							AT1G75500	UMAMIT5	Walls Are Thin 1 (WAT1); INVOLVED IN: positive regulation of auxin metabolic process, positive regulation of tryptophan metabolic process, secondary cell wall biogenesis, unidimensional cell growth; LOCATED IN: plant-type vacuole membrane, plasma membrane, membrane; EXPRESSED IN: 28 plant structures; EXPRESSED DURING: 13 growth stages; CONTAINS InterPro DOMAIN/s: Protein of unknown function DUF6,…	-1.58603		AT3G28860	ABCB19	ATP binding cassette subfamily B19 (ABCB19); FUNCTIONS IN: ATPase activity, coupled to transmembrane movement of substances, auxin efflux transmembrane transporter activity; INVOLVED IN: in 14 processes; LOCATED IN: plasma membrane; EXPRESSED IN: 28 plant structures; EXPRESSED DURING: 13 growth stages; CONTAINS InterPro DOMAIN/s: ATPase, AAA+ type, core (InterPro:IPR003593), ABC transporter-like …	-1.4813														AT5G25460	DGR2	Protein of unknown function, DUF642; FUNCTIONS IN: molecular_function unknown; INVOLVED IN: response to karrikin; LOCATED IN: plant-type cell wall; EXPRESSED IN: 22 plant structures; EXPRESSED DURING: 13 growth stages; CONTAINS InterPro DOMAIN/s: Protein of unknown function DUF642 (InterPro:IPR006946); BEST Arabidopsis thaliana protein match is: Protein of unknown function, DUF642 (TAIR:AT5G11420…	-2.00848
																							AT4G24780	#N/A	Pectin lyase-like superfamily protein; FUNCTIONS IN: lyase activity, pectate lyase activity; INVOLVED IN: biological_process unknown; LOCATED IN: membrane; EXPRESSED IN: 23 plant structures; EXPRESSED DURING: 13 growth stages; CONTAINS InterPro DOMAIN/s: Pectin lyase fold/virulence factor (InterPro:IPR011050), AmbAllergen (InterPro:IPR018082), Pectate lyase/Amb allergen (InterPro:IPR002022), Pect…	-1.57752		AT2G36880	MAT3	methionine adenosyltransferase 3 (MAT3); FUNCTIONS IN: copper ion binding, methionine adenosyltransferase activity; INVOLVED IN: one-carbon metabolic process, S-adenosylmethionine biosynthetic process; LOCATED IN: plasma membrane; EXPRESSED IN: 27 plant structures; EXPRESSED DURING: 17 growth stages; CONTAINS InterPro DOMAIN/s: S-adenosylmethionine synthetase (InterPro:IPR002133), S-adenosylmethi…	-1.44632														AT4G21650	#N/A	Subtilase family protein; FUNCTIONS IN: identical protein binding, serine-type endopeptidase activity; INVOLVED IN: proteolysis, negative regulation of catalytic activity; LOCATED IN: plant-type cell wall; EXPRESSED IN: 22 plant structures; EXPRESSED DURING: 13 growth stages; CONTAINS InterPro DOMAIN/s: Protease-associated PA (InterPro:IPR003137), Proteinase inhibitor, propeptide (InterPro:IPR009…	-2.0083
																							AT5G07030	#N/A	Eukaryotic aspartyl protease family protein; FUNCTIONS IN: aspartic-type endopeptidase activity; INVOLVED IN: proteolysis; LOCATED IN: cell wall, plant-type cell wall; EXPRESSED IN: 23 plant structures; EXPRESSED DURING: 13 growth stages; CONTAINS InterPro DOMAIN/s: Peptidase aspartic, catalytic (InterPro:IPR009007), Peptidase aspartic (InterPro:IPR021109), Peptidase A1 (InterPro:IPR001461); BEST…	-1.56571		AT2G04030	AtHsp90.5	CR88; FUNCTIONS IN: ATP binding; INVOLVED IN: in 7 processes; LOCATED IN: mitochondrion, plasma membrane, chloroplast stroma, chloroplast, chloroplast envelope; EXPRESSED IN: 24 plant structures; EXPRESSED DURING: 14 growth stages; CONTAINS InterPro DOMAIN/s: Chaperone protein htpG (InterPro:IPR001404), Heat shock protein Hsp90, conserved site (InterPro:IPR019805), Heat shock protein Hsp90, C-ter…	-1.44091														AT5G38430	RBCS1B	Ribulose bisphosphate carboxylase (small chain) family protein; FUNCTIONS IN: ribulose-bisphosphate carboxylase activity; INVOLVED IN: carbon fixation, response to blue light, response to red light, response to far red light; LOCATED IN: in 7 components; EXPRESSED IN: 14 plant structures; EXPRESSED DURING: seedling growth; CONTAINS InterPro DOMAIN/s: Ribulose bisphosphate carboxylase, small chain…	-1.9286
																							AT5G53120	ATSPDS3	spermidine synthase 3 (SPDS3); CONTAINS InterPro DOMAIN/s: Spermine synthase (InterPro:IPR001045); BEST Arabidopsis thaliana protein match is: spermidine synthase 1 (TAIR:AT1G23820.1); Has 5367 Blast hits to 5364 proteins in 1535 species: Archae - 174; Bacteria - 2998; Metazoa - 341; Fungi - 210; Plants - 426; Viruses - 0; Other Eukaryotes - 1218 (source: NCBI BLink).	-1.54536		AT4G29060	emb2726	embryo defective 2726 (emb2726); FUNCTIONS IN: RNA binding, translation elongation factor activity; INVOLVED IN: translational elongation, response to cadmium ion, embryo development ending in seed dormancy; LOCATED IN: chloroplast stroma, chloroplast, chloroplast envelope; EXPRESSED IN: 24 plant structures; EXPRESSED DURING: 14 growth stages; CONTAINS InterPro DOMAIN/s: Nucleic acid-binding, OB-…	-1.41205														AT1G75780	TUB1	tubulin beta-1 chain (TUB1); FUNCTIONS IN: structural molecule activity, GTP binding, GTPase activity; INVOLVED IN: response to light stimulus, unidimensional cell growth; LOCATED IN: vacuole; EXPRESSED IN: 24 plant structures; EXPRESSED DURING: 15 growth stages; CONTAINS InterPro DOMAIN/s: Beta tubulin (InterPro:IPR002453), Tubulin (InterPro:IPR000217), Tubulin/FtsZ, GTPase domain (InterPro:IPR0…	-1.90117
																							AT5G14920	GASA14	Gibberellin-regulated family protein; INVOLVED IN: response to gibberellin stimulus; LOCATED IN: endomembrane system; EXPRESSED IN: 22 plant structures; EXPRESSED DURING: 13 growth stages; CONTAINS InterPro DOMAIN/s: Gibberellin regulated protein (InterPro:IPR003854); BEST Arabidopsis thaliana protein match is: GAST1 protein homolog 3 (TAIR:AT4G09600.1); Has 178772 Blast hits to 67361 proteins in…	-1.54226		AT3G02230	ATRGP1	reversibly glycosylated polypeptide 1 (RGP1); FUNCTIONS IN: cellulose synthase (UDP-forming) activity; INVOLVED IN: response to salt stress, plant-type cell wall biogenesis; LOCATED IN: cytosolic ribosome, Golgi stack, cell wall, plasma membrane, Golgi trans cisterna; EXPRESSED IN: 7 plant structures; EXPRESSED DURING: L mature pollen stage, M germinated pollen stage, seed development stages; CON…	-1.39867														AT4G12730	FLA2	FASCICLIN-like arabinogalactan 2 (FLA2); INVOLVED IN: response to cyclopentenone; LOCATED IN: anchored to plasma membrane, plasma membrane, anchored to membrane, membrane; EXPRESSED IN: 25 plant structures; EXPRESSED DURING: 13 growth stages; CONTAINS InterPro DOMAIN/s: FAS1 domain (InterPro:IPR000782); BEST Arabidopsis thaliana protein match is: FASCICLIN-like arabinogalactan 1 (TAIR:AT5G55730.2…	-1.87575
																							AT3G62410	CP12	CP12 domain-containing protein 2 (CP12-2); FUNCTIONS IN: protein binding; INVOLVED IN: negative regulation of reductive pentose-phosphate cycle, response to light stimulus, reductive pentose-phosphate cycle, peptide cross-linking via L-cystine, response to sucrose stimulus; LOCATED IN: chloroplast stroma, chloroplast; EXPRESSED IN: 21 plant structures; EXPRESSED DURING: 13 growth stages; CONTAINS…	-1.53143		AT1G57750	CYP96A15	cytochrome P450, family 96, subfamily A, polypeptide 15 (CYP96A15); CONTAINS InterPro DOMAIN/s: Cytochrome P450 (InterPro:IPR001128), Cytochrome P450, E-class, group I (InterPro:IPR002401), Cytochrome P450, conserved site (InterPro:IPR017972); BEST Arabidopsis thaliana protein match is: cytochrome P450, family 96, subfamily A, polypeptide 3 (TAIR:AT1G65340.1); Has 29548 Blast hits to 29460 protei…	-1.38874														AT4G39800	ATIPS1	myo-inositol-1-phosphate synthase 1 (MIPS1); CONTAINS InterPro DOMAIN/s: Myo-inositol-1-phosphate synthase (InterPro:IPR002587), Myo-inositol-1-phosphate synthase, GAPDH-like (InterPro:IPR013021), NAD(P)-binding domain (InterPro:IPR016040); BEST Arabidopsis thaliana protein match is: myo-inositol-1-phosphate synthase 2 (TAIR:AT2G22240.1); Has 1863 Blast hits to 1859 proteins in 511 species: Archa…	-1.86932
																							AT5G38410	RBCS3B	Ribulose bisphosphate carboxylase (small chain) family protein; FUNCTIONS IN: ribulose-bisphosphate carboxylase activity; INVOLVED IN: carbon fixation, response to blue light, response to red light, response to far red light; LOCATED IN: in 8 components; EXPRESSED IN: 13 plant structures; EXPRESSED DURING: seedling growth; CONTAINS InterPro DOMAIN/s: Ribulose bisphosphate carboxylase, small chain…	-1.51629		AT5G42020	BIP	BIP2; FUNCTIONS IN: ATP binding; INVOLVED IN: protein folding, response to cadmium ion, response to heat, polar nucleus fusion, response to endoplasmic reticulum stress; LOCATED IN: in 8 components; EXPRESSED IN: 8 plant structures; EXPRESSED DURING: seedling growth, seed development stages; CONTAINS InterPro DOMAIN/s: Heat shock protein 70, conserved site (InterPro:IPR018181), Heat shock protein…	-1.38614														AT2G30520	RPT2	ROOT PHOTOTROPISM 2 (RPT2); FUNCTIONS IN: signal transducer activity; INVOLVED IN: phototropism; LOCATED IN: nucleus; EXPRESSED IN: 22 plant structures; EXPRESSED DURING: 13 growth stages; CONTAINS InterPro DOMAIN/s: NPH3 (InterPro:IPR004249), BTB/POZ (InterPro:IPR013069), BTB/POZ fold (InterPro:IPR011333), BTB/POZ-like (InterPro:IPR000210); BEST Arabidopsis thaliana protein match is: Phototropic…	-1.85846
																							AT3G17100	AIF3	sequence-specific DNA binding transcription factors; FUNCTIONS IN: sequence-specific DNA binding transcription factor activity; INVOLVED IN: regulation of transcription; LOCATED IN: chloroplast; EXPRESSED IN: 22 plant structures; EXPRESSED DURING: 13 growth stages; BEST Arabidopsis thaliana protein match is: basic helix-loop-helix (bHLH) DNA-binding superfamily protein (TAIR:AT3G06590.2); Has 168…	-1.49652		AT5G28500	#N/A	unknown protein; FUNCTIONS IN: molecular_function unknown; INVOLVED IN: biological_process unknown; LOCATED IN: chloroplast stroma, chloroplast; EXPRESSED IN: 23 plant structures; EXPRESSED DURING: 13 growth stages; BEST Arabidopsis thaliana protein match is: unknown protein (TAIR:AT3G04550.1); Has 109 Blast hits to 109 proteins in 49 species: Archae - 0; Bacteria - 67; Metazoa - 0; Fungi - 0; Pl…	-1.36983														AT1G64390	AtGH9C2	glycosyl hydrolase 9C2 (GH9C2); FUNCTIONS IN: carbohydrate binding, hydrolase activity, hydrolyzing O-glycosyl compounds, catalytic activity; INVOLVED IN: carbohydrate metabolic process; LOCATED IN: endomembrane system, extracellular region; EXPRESSED IN: 23 plant structures; EXPRESSED DURING: 13 growth stages; CONTAINS InterPro DOMAIN/s: Six-hairpin glycosidase (InterPro:IPR012341), Carbohydrate…	-1.85557
																							AT1G62750	ATSCO1	SNOWY COTYLEDON 1 (SCO1); FUNCTIONS IN: translation factor activity, nucleic acid binding, GTP binding, translation elongation factor activity, ATP binding; INVOLVED IN: post-embryonic development, chloroplast organization, seed germination; LOCATED IN: mitochondrion, apoplast, chloroplast stroma, chloroplast, chloroplast envelope; EXPRESSED IN: 25 plant structures; EXPRESSED DURING: 14 growth st…	-1.48868		AT3G44310	ATNIT1	nitrilase 1 (NIT1); FUNCTIONS IN: indole-3-acetonitrile nitrilase activity, nitrilase activity, indole-3-acetonitrile nitrile hydratase activity; INVOLVED IN: indoleacetic acid biosynthetic process; LOCATED IN: apoplast, chloroplast, plasma membrane; EXPRESSED IN: guard cell, cultured cell, leaf; EXPRESSED DURING: seedling growth; CONTAINS InterPro DOMAIN/s: Nitrilase/cyanide hydratase and apolip…	-1.34194														AT2G38120	AtAUX1	AUXIN RESISTANT 1 (AUX1); CONTAINS InterPro DOMAIN/s: Amino acid transporter, transmembrane (InterPro:IPR013057); BEST Arabidopsis thaliana protein match is: like AUXIN RESISTANT 1 (TAIR:AT5G01240.1); Has 1256 Blast hits to 1251 proteins in 143 species: Archae - 0; Bacteria - 0; Metazoa - 116; Fungi - 283; Plants - 825; Viruses - 0; Other Eukaryotes - 32 (source: NCBI BLink).	-1.76982
																							AT4G28250	ATEXPB3	expansin B3 (EXPB3); INVOLVED IN: response to cyclopentenone, syncytium formation, plant-type cell wall organization, unidimensional cell growth, plant-type cell wall loosening; LOCATED IN: endomembrane system, extracellular region; EXPRESSED IN: 21 plant structures; EXPRESSED DURING: 13 growth stages; CONTAINS InterPro DOMAIN/s: Pollen allergen, N-terminal (InterPro:IPR014734), Rare lipoprotein …	-1.47883		AT1G09310	#N/A	Protein of unknown function, DUF538; INVOLVED IN: biological_process unknown; LOCATED IN: apoplast; EXPRESSED IN: 22 plant structures; EXPRESSED DURING: 14 growth stages; CONTAINS InterPro DOMAIN/s: Protein of unknown function DUF538 (InterPro:IPR007493); BEST Arabidopsis thaliana protein match is: Protein of unknown function, DUF538 (TAIR:AT1G56580.1); Has 409 Blast hits to 409 proteins in 33 sp…	-1.30196														AT5G38420	RBCS2B	Ribulose bisphosphate carboxylase (small chain) family protein; FUNCTIONS IN: ribulose-bisphosphate carboxylase activity; INVOLVED IN: carbon fixation, response to blue light, response to red light, response to far red light; LOCATED IN: in 8 components; EXPRESSED IN: 10 plant structures; CONTAINS InterPro DOMAIN/s: Ribulose bisphosphate carboxylase, small chain (InterPro:IPR000894); BEST Arabido…	-1.67749
																							AT1G35720	ANN1	annexin 1 (ANNAT1); FUNCTIONS IN: in 7 functions; INVOLVED IN: in 8 processes; LOCATED IN: in 10 components; EXPRESSED IN: 31 plant structures; EXPRESSED DURING: 16 growth stages; CONTAINS InterPro DOMAIN/s: Annexin like protein (InterPro:IPR015472), Annexin repeat (InterPro:IPR018502), Annexin repeat, conserved site (InterPro:IPR018252), Annexin (InterPro:IPR001464), Annexin, type plant (InterPr…	-1.47732		AT1G79550	PGK	phosphoglycerate kinase (PGK); FUNCTIONS IN: phosphoglycerate kinase activity; INVOLVED IN: glycolysis; LOCATED IN: cytosol, apoplast, plasma membrane, nucleus, membrane; EXPRESSED IN: 26 plant structures; EXPRESSED DURING: 15 growth stages; CONTAINS InterPro DOMAIN/s: Phosphoglycerate kinase, N-terminal (InterPro:IPR015824), Phosphoglycerate kinase (InterPro:IPR001576), Phosphoglycerate kinase, …	-1.29829														AT4G26530	AtFBA5	Aldolase superfamily protein; FUNCTIONS IN: fructose-bisphosphate aldolase activity; INVOLVED IN: glycolysis, metabolic process; LOCATED IN: chloroplast; EXPRESSED IN: 18 plant structures; EXPRESSED DURING: 11 growth stages; CONTAINS InterPro DOMAIN/s: Aldolase-type TIM barrel (InterPro:IPR013785), Fructose-bisphosphate aldolase, class-I (InterPro:IPR000741); BEST Arabidopsis thaliana protein mat…	-1.63207
																							AT1G03630	POR C	protochlorophyllide oxidoreductase C (POR C); FUNCTIONS IN: oxidoreductase activity, NADPH dehydrogenase activity, protochlorophyllide reductase activity; INVOLVED IN: chlorophyll biosynthetic process; LOCATED IN: chloroplast thylakoid membrane, chloroplast, chloroplast envelope; EXPRESSED IN: 22 plant structures; EXPRESSED DURING: 13 growth stages; CONTAINS InterPro DOMAIN/s: NAD(P)-binding doma…	-1.4618		AT1G78900	VHA-A	vacuolar ATP synthase subunit A (VHA-A); FUNCTIONS IN: hydrogen ion transporting ATP synthase activity, rotational mechanism, hydrolase activity, acting on acid anhydrides, catalyzing transmembrane movement of substances, proton-transporting ATPase activity, rotational mechanism, ATP binding; INVOLVED IN: response to salt stress, proton transport, Golgi organization, pollen development; LOCATED I…	-1.27436														AT1G76080	ATCDSP32	chloroplastic drought-induced stress protein of 32 kD (CDSP32); INVOLVED IN: cell redox homeostasis; LOCATED IN: chloroplast stroma, chloroplast, chloroplast envelope; EXPRESSED IN: 23 plant structures; EXPRESSED DURING: 14 growth stages; CONTAINS InterPro DOMAIN/s: Thioredoxin fold (InterPro:IPR012335), Thioredoxin, core (InterPro:IPR015467), Thioredoxin domain (InterPro:IPR013766), Thioredoxin-…	-1.60566
																							AT1G62380	ACO2	ACC oxidase 2 (ACO2); FUNCTIONS IN: 1-aminocyclopropane-1-carboxylate oxidase activity, copper ion binding; INVOLVED IN: response to salt stress, detection of ethylene stimulus, ethylene biosynthetic process; LOCATED IN: cell wall, plasma membrane; EXPRESSED IN: 24 plant structures; EXPRESSED DURING: 14 growth stages; CONTAINS InterPro DOMAIN/s: Oxoglutarate/iron-dependent oxygenase (InterPro:IPR…	-1.44935		AT2G45960	ATHH2	plasma membrane intrinsic protein 1B (PIP1B); FUNCTIONS IN: water channel activity; INVOLVED IN: response to water deprivation, response to salt stress, transport, water transport; LOCATED IN: anchored to plasma membrane, plasma membrane, chloroplast, vacuole, membrane; EXPRESSED IN: 24 plant structures; EXPRESSED DURING: 14 growth stages; CONTAINS InterPro DOMAIN/s: Major intrinsic protein, cons…	-1.25862														AT1G75280	#N/A	NmrA-like negative transcriptional regulator family protein; FUNCTIONS IN: binding, catalytic activity; INVOLVED IN: response to oxidative stress, response to cadmium ion, response to cyclopentenone; LOCATED IN: plasma membrane; EXPRESSED IN: 26 plant structures; EXPRESSED DURING: 13 growth stages; CONTAINS InterPro DOMAIN/s: NAD(P)-binding domain (InterPro:IPR016040), NmrA-like (InterPro:IPR0080…	-1.59931
																							AT4G09650	ATPD	ATP synthase delta-subunit gene (ATPD); FUNCTIONS IN: hydrogen ion transporting ATP synthase activity, rotational mechanism; INVOLVED IN: response to cold, defense response to bacterium, photosynthetic electron transport in photosystem I, photosynthetic electron transport in photosystem II, photosynthesis; LOCATED IN: in 7 components; EXPRESSED IN: 24 plant structures; EXPRESSED DURING: 14 growth…	-1.43913		AT1G20340	DRT112	DNA-DAMAGE-REPAIR/TOLERATION PROTEIN 112 (DRT112); FUNCTIONS IN: electron carrier activity, copper ion binding; INVOLVED IN: response to UV, response to chemical stimulus, copper ion homeostasis, negative regulation of translation, response to copper ion; LOCATED IN: thylakoid, thylakoid lumen, chloroplast thylakoid lumen, chloroplast stroma, chloroplast; EXPRESSED IN: 25 plant structures; EXPRES…	-1.19476														AT1G75500	UMAMIT5	Walls Are Thin 1 (WAT1); INVOLVED IN: positive regulation of auxin metabolic process, positive regulation of tryptophan metabolic process, secondary cell wall biogenesis, unidimensional cell growth; LOCATED IN: plant-type vacuole membrane, plasma membrane, membrane; EXPRESSED IN: 28 plant structures; EXPRESSED DURING: 13 growth stages; CONTAINS InterPro DOMAIN/s: Protein of unknown function DUF6,…	-1.58603
																							AT3G54050	HCEF1	high cyclic electron flow 1 (HCEF1); FUNCTIONS IN: fructose 1,6-bisphosphate 1-phosphatase activity, phosphoric ester hydrolase activity; INVOLVED IN: response to cold, photosynthetic electron transport in photosystem I, fructose metabolic process; LOCATED IN: apoplast, stromule, chloroplast stroma, chloroplast; EXPRESSED IN: 22 plant structures; EXPRESSED DURING: 14 growth stages; CONTAINS Inter…	-1.4177		AT4G40040	H3.3	Histone superfamily protein; FUNCTIONS IN: DNA binding; INVOLVED IN: nucleosome assembly; LOCATED IN: nucleosome; EXPRESSED IN: 25 plant structures; EXPRESSED DURING: 17 growth stages; CONTAINS InterPro DOMAIN/s: Histone H3 (InterPro:IPR000164), Histone-fold (InterPro:IPR009072), Histone core (InterPro:IPR007125); BEST Arabidopsis thaliana protein match is: Histone superfamily protein (TAIR:AT4G4…	1.2069														AT4G24780	#N/A	Pectin lyase-like superfamily protein; FUNCTIONS IN: lyase activity, pectate lyase activity; INVOLVED IN: biological_process unknown; LOCATED IN: membrane; EXPRESSED IN: 23 plant structures; EXPRESSED DURING: 13 growth stages; CONTAINS InterPro DOMAIN/s: Pectin lyase fold/virulence factor (InterPro:IPR011050), AmbAllergen (InterPro:IPR018082), Pectate lyase/Amb allergen (InterPro:IPR002022), Pect…	-1.57752
																							AT1G32080	AtLrgB	membrane protein, putative; LOCATED IN: chloroplast, chloroplast inner membrane, membrane, chloroplast envelope; EXPRESSED IN: 21 plant structures; EXPRESSED DURING: 13 growth stages; CONTAINS InterPro DOMAIN/s: LrgB-like protein (InterPro:IPR007300); Has 3603 Blast hits to 3592 proteins in 1271 species: Archae - 22; Bacteria - 3356; Metazoa - 0; Fungi - 58; Plants - 57; Viruses - 0; Other Eukary…	-1.41443		AT2G03440	ATNRP1	nodulin-related protein 1 (NRP1); FUNCTIONS IN: molecular_function unknown; INVOLVED IN: response to cold, response to heat, abscisic acid mediated signaling pathway, response to bacterium; LOCATED IN: cellular_component unknown; EXPRESSED IN: 8 plant structures; BEST Arabidopsis thaliana protein match is: unknown protein (TAIR:AT1G13930.2); Has 109 Blast hits to 108 proteins in 42 species: Archa…	1.29821														AT1G28400	#N/A	unknown protein; FUNCTIONS IN: molecular_function unknown; INVOLVED IN: biological_process unknown; LOCATED IN: endomembrane system; EXPRESSED IN: 22 plant structures; EXPRESSED DURING: 13 growth stages; BEST Arabidopsis thaliana protein match is: unknown protein (TAIR:AT2G33850.1); Has 45374 Blast hits to 18870 proteins in 668 species: Archae - 72; Bacteria - 1460; Metazoa - 1191; Fungi - 1038; …	-1.57713
																							AT1G49240	ACT8	actin 8 (ACT8); FUNCTIONS IN: copper ion binding, structural constituent of cytoskeleton; INVOLVED IN: response to salt stress, root hair cell tip growth, cytoskeleton organization; LOCATED IN: plasma membrane, chloroplast, vacuole; EXPRESSED IN: 30 plant structures; EXPRESSED DURING: 17 growth stages; CONTAINS InterPro DOMAIN/s: Actin, conserved site (InterPro:IPR004001), Actin/actin-like (Inter…	-1.4021		AT5G57655	#N/A	xylose isomerase family protein; FUNCTIONS IN: xylose isomerase activity; INVOLVED IN: carbohydrate metabolic process; LOCATED IN: endoplasmic reticulum, plasma membrane, vacuole; EXPRESSED IN: 25 plant structures; EXPRESSED DURING: 14 growth stages; CONTAINS InterPro DOMAIN/s: Xylose isomerase-like, TIM barrel domain (InterPro:IPR013022), Xylose isomerase (InterPro:IPR001998), Xylose isomerase, …	1.34703														AT5G07030	#N/A	Eukaryotic aspartyl protease family protein; FUNCTIONS IN: aspartic-type endopeptidase activity; INVOLVED IN: proteolysis; LOCATED IN: cell wall, plant-type cell wall; EXPRESSED IN: 23 plant structures; EXPRESSED DURING: 13 growth stages; CONTAINS InterPro DOMAIN/s: Peptidase aspartic, catalytic (InterPro:IPR009007), Peptidase aspartic (InterPro:IPR021109), Peptidase A1 (InterPro:IPR001461); BEST…	-1.56571
																							AT5G20630	ATGER3	germin 3 (GER3); INVOLVED IN: response to cold, peptidyl-cysteine S-nitrosylation; LOCATED IN: extracellular matrix, apoplast, cell wall, nucleus, plant-type cell wall; EXPRESSED IN: 22 plant structures; EXPRESSED DURING: 14 growth stages; CONTAINS InterPro DOMAIN/s: Cupin, RmlC-type (InterPro:IPR011051), Cupin 1 (InterPro:IPR006045), RmlC-like jelly roll fold (InterPro:IPR014710), Germin (InterP…	-1.38936		AT1G20693	HMG BETA 1	high mobility group B2 (HMGB2); FUNCTIONS IN: chromatin binding, structural constituent of chromatin, DNA binding, sequence-specific DNA binding transcription factor activity; INVOLVED IN: chromatin assembly or disassembly; LOCATED IN: chromatin; EXPRESSED IN: 23 plant structures; EXPRESSED DURING: 13 growth stages; CONTAINS InterPro DOMAIN/s: High mobility group, superfamily (InterPro:IPR009071)…	1.3624														AT5G53120	ATSPDS3	spermidine synthase 3 (SPDS3); CONTAINS InterPro DOMAIN/s: Spermine synthase (InterPro:IPR001045); BEST Arabidopsis thaliana protein match is: spermidine synthase 1 (TAIR:AT1G23820.1); Has 5367 Blast hits to 5364 proteins in 1535 species: Archae - 174; Bacteria - 2998; Metazoa - 341; Fungi - 210; Plants - 426; Viruses - 0; Other Eukaryotes - 1218 (source: NCBI BLink).	-1.54536
																							AT1G09340	CRB	chloroplast RNA binding (CRB); FUNCTIONS IN: coenzyme binding, binding, catalytic activity; INVOLVED IN: in 6 processes; LOCATED IN: in 10 components; EXPRESSED IN: 24 plant structures; EXPRESSED DURING: 14 growth stages; CONTAINS InterPro DOMAIN/s: NAD-dependent epimerase/dehydratase (InterPro:IPR001509), NAD(P)-binding domain (InterPro:IPR016040); BEST Arabidopsis thaliana protein match is: chl…	-1.38493		AT5G02770	MOS11	unknown protein; Has 469 Blast hits to 336 proteins in 126 species: Archae - 0; Bacteria - 54; Metazoa - 249; Fungi - 22; Plants - 47; Viruses - 0; Other Eukaryotes - 97 (source: NCBI BLink).	1.39431														AT5G14920	GASA14	Gibberellin-regulated family protein; INVOLVED IN: response to gibberellin stimulus; LOCATED IN: endomembrane system; EXPRESSED IN: 22 plant structures; EXPRESSED DURING: 13 growth stages; CONTAINS InterPro DOMAIN/s: Gibberellin regulated protein (InterPro:IPR003854); BEST Arabidopsis thaliana protein match is: GAST1 protein homolog 3 (TAIR:AT4G09600.1); Has 178772 Blast hits to 67361 proteins in…	-1.54226
																							AT1G10960	ATFD1	ferredoxin 1 (FD1); FUNCTIONS IN: electron carrier activity, iron-sulfur cluster binding, 2 iron, 2 sulfur cluster binding; INVOLVED IN: response to karrikin; LOCATED IN: chloroplast stroma, chloroplast; EXPRESSED IN: 22 plant structures; EXPRESSED DURING: 13 growth stages; CONTAINS InterPro DOMAIN/s: 2Fe-2S ferredoxin, iron-sulphur binding site (InterPro:IPR006058), Ferredoxin (InterPro:IPR00104…	-1.37391		AT5G28640	AN3	ANGUSTIFOLIA 3 (AN3); CONTAINS InterPro DOMAIN/s: SSXT (InterPro:IPR007726); BEST Arabidopsis thaliana protein match is: GRF1-interacting factor 3 (TAIR:AT4G00850.1); Has 1752 Blast hits to 1579 proteins in 197 species: Archae - 0; Bacteria - 58; Metazoa - 1009; Fungi - 145; Plants - 200; Viruses - 1; Other Eukaryotes - 339 (source: NCBI BLink).	1.45992														AT3G62410	CP12	CP12 domain-containing protein 2 (CP12-2); FUNCTIONS IN: protein binding; INVOLVED IN: negative regulation of reductive pentose-phosphate cycle, response to light stimulus, reductive pentose-phosphate cycle, peptide cross-linking via L-cystine, response to sucrose stimulus; LOCATED IN: chloroplast stroma, chloroplast; EXPRESSED IN: 21 plant structures; EXPRESSED DURING: 13 growth stages; CONTAINS…	-1.53143
																							AT5G12250	TUB6	beta-6 tubulin (TUB6); FUNCTIONS IN: structural constituent of cytoskeleton; INVOLVED IN: microtubule-based process, response to salt stress, response to cold; LOCATED IN: microtubule cytoskeleton, plasma membrane; EXPRESSED IN: 23 plant structures; EXPRESSED DURING: 13 growth stages; CONTAINS InterPro DOMAIN/s: Beta tubulin (InterPro:IPR002453), Tubulin (InterPro:IPR000217), Tubulin/FtsZ, GTPase…	-1.37378		AT2G27385	#N/A	Pollen Ole e 1 allergen and extensin family protein; FUNCTIONS IN: molecular_function unknown; INVOLVED IN: biological_process unknown; LOCATED IN: endomembrane system; CONTAINS InterPro DOMAIN/s: Pollen Ole e 1 allergen/extensin (InterPro:IPR006041); BEST Arabidopsis thaliana protein match is: Pollen Ole e 1 allergen and extensin family protein (TAIR:AT5G22430.1); Has 33 Blast hits to 33 protein…	1.55345														AT5G38410	RBCS3B	Ribulose bisphosphate carboxylase (small chain) family protein; FUNCTIONS IN: ribulose-bisphosphate carboxylase activity; INVOLVED IN: carbon fixation, response to blue light, response to red light, response to far red light; LOCATED IN: in 8 components; EXPRESSED IN: 13 plant structures; EXPRESSED DURING: seedling growth; CONTAINS InterPro DOMAIN/s: Ribulose bisphosphate carboxylase, small chain…	-1.51629
																							AT4G25130	MSRA4	peptide met sulfoxide reductase 4 (PMSR4); FUNCTIONS IN: peptide-methionine-(S)-S-oxide reductase activity; INVOLVED IN: protein modification process, cellular response to oxidative stress; LOCATED IN: chloroplast stroma, chloroplast; EXPRESSED IN: 25 plant structures; EXPRESSED DURING: 16 growth stages; CONTAINS InterPro DOMAIN/s: Peptide methionine sulphoxide reductase MsrA (InterPro:IPR002569)…	-1.36994		AT2G22080	#N/A	unknown protein; Has 96314 Blast hits to 34847 proteins in 1702 species: Archae - 612; Bacteria - 27969; Metazoa - 24311; Fungi - 12153; Plants - 4409; Viruses - 1572; Other Eukaryotes - 25288 (source: NCBI BLink).	1.58354														AT3G17100	AIF3	sequence-specific DNA binding transcription factors; FUNCTIONS IN: sequence-specific DNA binding transcription factor activity; INVOLVED IN: regulation of transcription; LOCATED IN: chloroplast; EXPRESSED IN: 22 plant structures; EXPRESSED DURING: 13 growth stages; BEST Arabidopsis thaliana protein match is: basic helix-loop-helix (bHLH) DNA-binding superfamily protein (TAIR:AT3G06590.2); Has 168…	-1.49652
																							AT2G21330	AtFBA1	fructose-bisphosphate aldolase 1 (FBA1); FUNCTIONS IN: fructose-bisphosphate aldolase activity, catalytic activity; INVOLVED IN: response to cadmium ion, pentose-phosphate shunt; LOCATED IN: in 8 components; EXPRESSED IN: 25 plant structures; EXPRESSED DURING: 15 growth stages; CONTAINS InterPro DOMAIN/s: Aldolase-type TIM barrel (InterPro:IPR013785), Fructose-bisphosphate aldolase, class-I (Inte…	-1.34421		AT5G24670	EMB2820	Cytidine/deoxycytidylate deaminase family protein; FUNCTIONS IN: hydrolase activity, catalytic activity, zinc ion binding; INVOLVED IN: biological_process unknown; LOCATED IN: cellular_component unknown; EXPRESSED IN: 23 plant structures; EXPRESSED DURING: 13 growth stages; CONTAINS InterPro DOMAIN/s: CMP/dCMP deaminase, zinc-binding (InterPro:IPR002125), Cytidine deaminase-like (InterPro:IPR0161…	1.63715														AT1G62750	ATSCO1	SNOWY COTYLEDON 1 (SCO1); FUNCTIONS IN: translation factor activity, nucleic acid binding, GTP binding, translation elongation factor activity, ATP binding; INVOLVED IN: post-embryonic development, chloroplast organization, seed germination; LOCATED IN: mitochondrion, apoplast, chloroplast stroma, chloroplast, chloroplast envelope; EXPRESSED IN: 25 plant structures; EXPRESSED DURING: 14 growth st…	-1.48868
																							AT4G01050	TROL	thylakoid rhodanese-like (TROL); FUNCTIONS IN: protein binding; INVOLVED IN: defense response to bacterium, photosynthetic electron transport in photosystem II; LOCATED IN: chloroplast thylakoid membrane, chloroplast, chloroplast envelope; EXPRESSED IN: 23 plant structures; EXPRESSED DURING: 15 growth stages; CONTAINS InterPro DOMAIN/s: Rhodanese-like (InterPro:IPR001763); BEST Arabidopsis thalia…	-1.33255		AT4G36980	#N/A	FUNCTIONS IN: molecular_function unknown; INVOLVED IN: biological_process unknown; EXPRESSED IN: 23 plant structures; EXPRESSED DURING: 13 growth stages; CONTAINS InterPro DOMAIN/s: Splicing factor, suppressor of white apricot (InterPro:IPR019147); Has 7672 Blast hits to 5479 proteins in 321 species: Archae - 0; Bacteria - 89; Metazoa - 5155; Fungi - 712; Plants - 341; Viruses - 39; Other Eukaryo…	1.65471														AT4G28250	ATEXPB3	expansin B3 (EXPB3); INVOLVED IN: response to cyclopentenone, syncytium formation, plant-type cell wall organization, unidimensional cell growth, plant-type cell wall loosening; LOCATED IN: endomembrane system, extracellular region; EXPRESSED IN: 21 plant structures; EXPRESSED DURING: 13 growth stages; CONTAINS InterPro DOMAIN/s: Pollen allergen, N-terminal (InterPro:IPR014734), Rare lipoprotein …	-1.47883
																							AT3G16240	AQP1	delta tonoplast integral protein (DELTA-TIP); FUNCTIONS IN: water channel activity, ammonia transmembrane transporter activity, urea transmembrane transporter activity, methylammonium transmembrane transporter activity; INVOLVED IN: transport, urea transport, water transport; LOCATED IN: in 10 components; EXPRESSED IN: 27 plant structures; EXPRESSED DURING: 14 growth stages; CONTAINS InterPro DOM…	-1.3286		AT3G23840	CER26-LIKE	HXXXD-type acyl-transferase family protein; FUNCTIONS IN: transferase activity, transferring acyl groups other than amino-acyl groups, transferase activity; INVOLVED IN: biological_process unknown; LOCATED IN: chloroplast thylakoid membrane; EXPRESSED IN: 25 plant structures; EXPRESSED DURING: 15 growth stages; CONTAINS InterPro DOMAIN/s: Transferase (InterPro:IPR003480); BEST Arabidopsis thalian…	1.74131														AT1G35720	ANN1	annexin 1 (ANNAT1); FUNCTIONS IN: in 7 functions; INVOLVED IN: in 8 processes; LOCATED IN: in 10 components; EXPRESSED IN: 31 plant structures; EXPRESSED DURING: 16 growth stages; CONTAINS InterPro DOMAIN/s: Annexin like protein (InterPro:IPR015472), Annexin repeat (InterPro:IPR018502), Annexin repeat, conserved site (InterPro:IPR018252), Annexin (InterPro:IPR001464), Annexin, type plant (InterPr…	-1.47732
																							AT1G02500	AtSAM1	S-adenosylmethionine synthetase 1 (SAM1); FUNCTIONS IN: methionine adenosyltransferase activity; INVOLVED IN: response to cadmium ion, response to salt stress, ethylene biosynthetic process, S-adenosylmethionine biosynthetic process; LOCATED IN: cell wall, plasma membrane, membrane; EXPRESSED IN: 30 plant structures; EXPRESSED DURING: 17 growth stages; CONTAINS InterPro DOMAIN/s: S-adenosylmethio…	-1.32342		AT2G05520	ATGRP-3	glycine-rich protein 3 (GRP-3); FUNCTIONS IN: molecular_function unknown; INVOLVED IN: response to ethylene stimulus, response to desiccation, response to abscisic acid stimulus, response to salicylic acid stimulus; LOCATED IN: endomembrane system; EXPRESSED IN: 22 plant structures; EXPRESSED DURING: 14 growth stages; CONTAINS InterPro DOMAIN/s: Glycine rich protein (InterPro:IPR010800); BEST Ara…	1.76309														AT1G03630	POR C	protochlorophyllide oxidoreductase C (POR C); FUNCTIONS IN: oxidoreductase activity, NADPH dehydrogenase activity, protochlorophyllide reductase activity; INVOLVED IN: chlorophyll biosynthetic process; LOCATED IN: chloroplast thylakoid membrane, chloroplast, chloroplast envelope; EXPRESSED IN: 22 plant structures; EXPRESSED DURING: 13 growth stages; CONTAINS InterPro DOMAIN/s: NAD(P)-binding doma…	-1.4618
																							AT1G74970	RPS9	ribosomal protein S9 (RPS9); FUNCTIONS IN: structural constituent of ribosome; INVOLVED IN: translation; LOCATED IN: in 6 components; EXPRESSED IN: 22 plant structures; EXPRESSED DURING: 13 growth stages; CONTAINS InterPro DOMAIN/s: Ribosomal protein S5 domain 2-type fold (InterPro:IPR020568), Ribosomal protein S9 (InterPro:IPR000754), Ribosomal protein S5 domain 2-type fold, subgroup (InterPro:I…	-1.31235		AT1G26150	AtPERK10	proline-rich extensin-like receptor kinase 10 (PERK10); FUNCTIONS IN: protein serine/threonine kinase activity, protein kinase activity, ATP binding; INVOLVED IN: protein amino acid phosphorylation; LOCATED IN: plasma membrane; EXPRESSED IN: 22 plant structures; EXPRESSED DURING: 13 growth stages; CONTAINS InterPro DOMAIN/s: Protein kinase, ATP binding site (InterPro:IPR017441), Serine/threonine-…	1.83573														AT1G62380	ACO2	ACC oxidase 2 (ACO2); FUNCTIONS IN: 1-aminocyclopropane-1-carboxylate oxidase activity, copper ion binding; INVOLVED IN: response to salt stress, detection of ethylene stimulus, ethylene biosynthetic process; LOCATED IN: cell wall, plasma membrane; EXPRESSED IN: 24 plant structures; EXPRESSED DURING: 14 growth stages; CONTAINS InterPro DOMAIN/s: Oxoglutarate/iron-dependent oxygenase (InterPro:IPR…	-1.44935
																							AT2G29980	AtFAD3	fatty acid desaturase 3 (FAD3); CONTAINS InterPro DOMAIN/s: Protein of unknown function DUF3474 (InterPro:IPR021863), Fatty acid desaturase, type 1 (InterPro:IPR005804); BEST Arabidopsis thaliana protein match is: fatty acid desaturase 8 (TAIR:AT5G05580.1); Has 2578 Blast hits to 2575 proteins in 659 species: Archae - 0; Bacteria - 965; Metazoa - 19; Fungi - 262; Plants - 918; Viruses - 0; Other …	-1.30883		AT5G61380	APRR1	TIMING OF CAB EXPRESSION 1 (TOC1); CONTAINS InterPro DOMAIN/s: CheY-like (InterPro:IPR011006), Signal transduction response regulator, receiver domain (InterPro:IPR001789), CCT domain (InterPro:IPR010402); BEST Arabidopsis thaliana protein match is: pseudo-response regulator 3 (TAIR:AT5G60100.3); Has 1807 Blast hits to 1807 proteins in 277 species: Archae - 0; Bacteria - 0; Metazoa - 736; Fungi -…	1.8442														AT4G09650	ATPD	ATP synthase delta-subunit gene (ATPD); FUNCTIONS IN: hydrogen ion transporting ATP synthase activity, rotational mechanism; INVOLVED IN: response to cold, defense response to bacterium, photosynthetic electron transport in photosystem I, photosynthetic electron transport in photosystem II, photosynthesis; LOCATED IN: in 7 components; EXPRESSED IN: 24 plant structures; EXPRESSED DURING: 14 growth…	-1.43913
																							AT1G42970	GAPB	glyceraldehyde-3-phosphate dehydrogenase B subunit (GAPB); FUNCTIONS IN: glyceraldehyde-3-phosphate dehydrogenase (phosphorylating) activity, glyceraldehyde-3-phosphate dehydrogenase (NADP+) (phosphorylating) activity, glyceraldehyde-3-phosphate dehydrogenase activity; INVOLVED IN: in 6 processes; LOCATED IN: in 7 components; EXPRESSED IN: 25 plant structures; EXPRESSED DURING: 15 growth stages; …	-1.30693		AT4G35770	ATSEN1	SENESCENCE 1 (SEN1); FUNCTIONS IN: molecular_function unknown; INVOLVED IN: in 6 processes; LOCATED IN: chloroplast; EXPRESSED IN: 22 plant structures; EXPRESSED DURING: 13 growth stages; CONTAINS InterPro DOMAIN/s: Rhodanese-like (InterPro:IPR001763); BEST Arabidopsis thaliana protein match is: sulfurtransferase protein 16 (TAIR:AT5G66040.1); Has 1680 Blast hits to 1680 proteins in 570 species: …	1.9896														AT2G47450	CAO	CHAOS (CAO); FUNCTIONS IN: chromatin binding; INVOLVED IN: response to high light intensity, protein import into chloroplast thylakoid membrane; LOCATED IN: chloroplast thylakoid membrane, chloroplast, signal recognition particle, chloroplast targeting, chloroplast envelope; EXPRESSED IN: 21 plant structures; EXPRESSED DURING: 13 growth stages; CONTAINS InterPro DOMAIN/s: Ankyrin repeat-containin…	-1.42524
																							AT3G14420	GOX1	Aldolase-type TIM barrel family protein; FUNCTIONS IN: glycolate oxidase activity; INVOLVED IN: oxidation reduction, metabolic process; LOCATED IN: in 7 components; EXPRESSED IN: cotyledon, fruit, guard cell, juvenile leaf, leaf; EXPRESSED DURING: seedling growth; CONTAINS InterPro DOMAIN/s: Aldolase-type TIM barrel (InterPro:IPR013785), FMN-dependent alpha-hydroxy acid dehydrogenase, active site…	-1.30589		AT1G20120	#N/A	GDSL-like Lipase/Acylhydrolase superfamily protein; FUNCTIONS IN: lipase activity, hydrolase activity, acting on ester bonds, carboxylesterase activity; INVOLVED IN: lipid metabolic process; LOCATED IN: endomembrane system; EXPRESSED IN: 8 plant structures; EXPRESSED DURING: 4 anthesis, petal differentiation and expansion stage; CONTAINS InterPro DOMAIN/s: Lipase, GDSL, active site (InterPro:IPR0…	2.03078														AT3G54050	HCEF1	high cyclic electron flow 1 (HCEF1); FUNCTIONS IN: fructose 1,6-bisphosphate 1-phosphatase activity, phosphoric ester hydrolase activity; INVOLVED IN: response to cold, photosynthetic electron transport in photosystem I, fructose metabolic process; LOCATED IN: apoplast, stromule, chloroplast stroma, chloroplast; EXPRESSED IN: 22 plant structures; EXPRESSED DURING: 14 growth stages; CONTAINS Inter…	-1.4177
																							AT1G55490	CPN60B	chaperonin 60 beta (CPN60B); FUNCTIONS IN: protein binding; INVOLVED IN: protein folding, systemic acquired resistance, cell death, response to cold, chaperone mediated protein folding requiring cofactor; LOCATED IN: in 8 components; EXPRESSED IN: 26 plant structures; EXPRESSED DURING: 15 growth stages; CONTAINS InterPro DOMAIN/s: Chaperonin Cpn60/TCP-1 (InterPro:IPR002423), Chaperonin Cpn60, con…	-1.305		AT2G33830	AtDRM2	Dormancy/auxin associated family protein; CONTAINS InterPro DOMAIN/s: Dormancyauxin associated (InterPro:IPR008406); BEST Arabidopsis thaliana protein match is: dormancy-associated protein-like 1 (TAIR:AT1G28330.1); Has 171 Blast hits to 171 proteins in 47 species: Archae - 0; Bacteria - 0; Metazoa - 0; Fungi - 0; Plants - 171; Viruses - 0; Other Eukaryotes - 0 (source: NCBI BLink).	2.22837														AT1G32080	AtLrgB	membrane protein, putative; LOCATED IN: chloroplast, chloroplast inner membrane, membrane, chloroplast envelope; EXPRESSED IN: 21 plant structures; EXPRESSED DURING: 13 growth stages; CONTAINS InterPro DOMAIN/s: LrgB-like protein (InterPro:IPR007300); Has 3603 Blast hits to 3592 proteins in 1271 species: Archae - 22; Bacteria - 3356; Metazoa - 0; Fungi - 58; Plants - 57; Viruses - 0; Other Eukary…	-1.41443
																							AT4G09010	APX4	ascorbate peroxidase 4 (APX4); FUNCTIONS IN: peroxidase activity, heme binding; INVOLVED IN: oxidation reduction, response to oxidative stress; LOCATED IN: in 7 components; EXPRESSED IN: 22 plant structures; EXPRESSED DURING: 15 growth stages; CONTAINS InterPro DOMAIN/s: Haem peroxidase (InterPro:IPR010255), Plant ascorbate peroxidase (InterPro:IPR002207), Haem peroxidase, plant/fungal/bacterial …	-1.2901		AT4G11830	PLDGAMMA2	phospholipase D gamma 2 (PLDGAMMA2); FUNCTIONS IN: phospholipase D activity; INVOLVED IN: phospholipid catabolic process; LOCATED IN: cytosolic ribosome, chloroplast; EXPRESSED IN: 23 plant structures; EXPRESSED DURING: 13 growth stages; CONTAINS InterPro DOMAIN/s: C2 membrane targeting protein (InterPro:IPR018029), C2 calcium/lipid-binding domain, CaLB (InterPro:IPR008973), Phospholipase D (Inte…	2.24684														AT1G49240	ACT8	actin 8 (ACT8); FUNCTIONS IN: copper ion binding, structural constituent of cytoskeleton; INVOLVED IN: response to salt stress, root hair cell tip growth, cytoskeleton organization; LOCATED IN: plasma membrane, chloroplast, vacuole; EXPRESSED IN: 30 plant structures; EXPRESSED DURING: 17 growth stages; CONTAINS InterPro DOMAIN/s: Actin, conserved site (InterPro:IPR004001), Actin/actin-like (Inter…	-1.4021
																							AT3G55800	SBPASE	sedoheptulose-bisphosphatase (SBPASE); FUNCTIONS IN: sedoheptulose-bisphosphatase activity, phosphoric ester hydrolase activity; INVOLVED IN: in 6 processes; LOCATED IN: thylakoid, apoplast, chloroplast stroma, chloroplast, chloroplast envelope; EXPRESSED IN: 24 plant structures; EXPRESSED DURING: 14 growth stages; CONTAINS InterPro DOMAIN/s: Fructose-1,6-bisphosphatase, active site (InterPro:IPR…	-1.28879		AT5G47635	#N/A	Pollen Ole e 1 allergen and extensin family protein; FUNCTIONS IN: molecular_function unknown; INVOLVED IN: biological_process unknown; LOCATED IN: endomembrane system; EXPRESSED IN: 8 plant structures; EXPRESSED DURING: 4 anthesis, petal differentiation and expansion stage; CONTAINS InterPro DOMAIN/s: Pollen Ole e 1 allergen/extensin (InterPro:IPR006041); BEST Arabidopsis thaliana protein match …	2.43508														AT5G20630	ATGER3	germin 3 (GER3); INVOLVED IN: response to cold, peptidyl-cysteine S-nitrosylation; LOCATED IN: extracellular matrix, apoplast, cell wall, nucleus, plant-type cell wall; EXPRESSED IN: 22 plant structures; EXPRESSED DURING: 14 growth stages; CONTAINS InterPro DOMAIN/s: Cupin, RmlC-type (InterPro:IPR011051), Cupin 1 (InterPro:IPR006045), RmlC-like jelly roll fold (InterPro:IPR014710), Germin (InterP…	-1.38936
																							AT1G11860	#N/A	Glycine cleavage T-protein family; FUNCTIONS IN: aminomethyltransferase activity; INVOLVED IN: response to cadmium ion; LOCATED IN: in 6 components; EXPRESSED IN: 26 plant structures; EXPRESSED DURING: 15 growth stages; CONTAINS InterPro DOMAIN/s: Glycine cleavage system T protein (InterPro:IPR006223), Glycine cleavage T-protein, N-terminal (InterPro:IPR006222), Glycine cleavage T-protein, C-term…	-1.27109		AT4G37900	#N/A	Protein of unknown function (duplicated DUF1399); CONTAINS InterPro DOMAIN/s: Protein of unknown function DUF1399 (InterPro:IPR009836); BEST Arabidopsis thaliana protein match is: Protein of unknown function (duplicated DUF1399) (TAIR:AT2G22660.2); Has 24258 Blast hits to 6156 proteins in 640 species: Archae - 4; Bacteria - 13513; Metazoa - 5207; Fungi - 694; Plants - 2964; Viruses - 274; Other E…	2.48231														AT1G09340	CRB	chloroplast RNA binding (CRB); FUNCTIONS IN: coenzyme binding, binding, catalytic activity; INVOLVED IN: in 6 processes; LOCATED IN: in 10 components; EXPRESSED IN: 24 plant structures; EXPRESSED DURING: 14 growth stages; CONTAINS InterPro DOMAIN/s: NAD-dependent epimerase/dehydratase (InterPro:IPR001509), NAD(P)-binding domain (InterPro:IPR016040); BEST Arabidopsis thaliana protein match is: chl…	-1.38493
																							AT2G42220	#N/A	Rhodanese/Cell cycle control phosphatase superfamily protein; FUNCTIONS IN: molecular_function unknown; INVOLVED IN: biological_process unknown; LOCATED IN: chloroplast thylakoid membrane, chloroplast; EXPRESSED IN: 22 plant structures; EXPRESSED DURING: 13 growth stages; CONTAINS InterPro DOMAIN/s: Rhodanese-like (InterPro:IPR001763); BEST Arabidopsis thaliana protein match is: Rhodanese/Cell cy…	-1.26839		AT3G50570	#N/A	hydroxyproline-rich glycoprotein family protein; CONTAINS InterPro DOMAIN/s: Protein of unknown function DUF784, Arabidopsis thaliana (InterPro:IPR008502); BEST Arabidopsis thaliana protein match is: ECA1 gametogenesis related family protein (TAIR:AT1G44224.1); Has 1202 Blast hits to 781 proteins in 175 species: Archae - 0; Bacteria - 378; Metazoa - 371; Fungi - 63; Plants - 171; Viruses - 5; Oth…	2.82719														AT1G10960	ATFD1	ferredoxin 1 (FD1); FUNCTIONS IN: electron carrier activity, iron-sulfur cluster binding, 2 iron, 2 sulfur cluster binding; INVOLVED IN: response to karrikin; LOCATED IN: chloroplast stroma, chloroplast; EXPRESSED IN: 22 plant structures; EXPRESSED DURING: 13 growth stages; CONTAINS InterPro DOMAIN/s: 2Fe-2S ferredoxin, iron-sulphur binding site (InterPro:IPR006058), Ferredoxin (InterPro:IPR00104…	-1.37391
																							AT2G21170	PDTPI	triosephosphate isomerase (TIM); FUNCTIONS IN: triose-phosphate isomerase activity; INVOLVED IN: in 7 processes; LOCATED IN: in 6 components; EXPRESSED IN: 24 plant structures; EXPRESSED DURING: 15 growth stages; CONTAINS InterPro DOMAIN/s: Triosephosphate isomerase, active site (InterPro:IPR020861), Aldolase-type TIM barrel (InterPro:IPR013785), Triosephosphate isomerase (InterPro:IPR000652); BE…	-1.26549		AT1G75910	EXL4	extracellular lipase 4 (EXL4); CONTAINS InterPro DOMAIN/s: Lipase, GDSL, active site (InterPro:IPR008265), Lipase, GDSL (InterPro:IPR001087), Esterase, SGNH hydrolase-type (InterPro:IPR013830); BEST Arabidopsis thaliana protein match is: GDSL-like Lipase/Acylhydrolase superfamily protein (TAIR:AT1G75920.2); Has 3243 Blast hits to 3207 proteins in 173 species: Archae - 0; Bacteria - 215; Metazoa -…	3.24445														AT5G12250	TUB6	beta-6 tubulin (TUB6); FUNCTIONS IN: structural constituent of cytoskeleton; INVOLVED IN: microtubule-based process, response to salt stress, response to cold; LOCATED IN: microtubule cytoskeleton, plasma membrane; EXPRESSED IN: 23 plant structures; EXPRESSED DURING: 13 growth stages; CONTAINS InterPro DOMAIN/s: Beta tubulin (InterPro:IPR002453), Tubulin (InterPro:IPR000217), Tubulin/FtsZ, GTPase…	-1.37378
																							AT3G44890	RPL9	ribosomal protein L9 (RPL9); FUNCTIONS IN: structural constituent of ribosome; INVOLVED IN: translation, ribosome biogenesis; LOCATED IN: ribosome, plastid large ribosomal subunit, chloroplast stroma, chloroplast; EXPRESSED IN: 22 plant structures; EXPRESSED DURING: 14 growth stages; CONTAINS InterPro DOMAIN/s: Ribosomal protein L9 (InterPro:IPR000244), Ribosomal protein L9, bacteria/chloroplast …	-1.25984		AT1G23570	#N/A	Domain of unknown function (DUF220); CONTAINS InterPro DOMAIN/s: Protein of unknown function DUF220 (InterPro:IPR003863); BEST Arabidopsis thaliana protein match is: Domain of unknown function DUF220 (TAIR:AT1G23580.1); Has 30201 Blast hits to 17322 proteins in 780 species: Archae - 12; Bacteria - 1396; Metazoa - 17338; Fungi - 3422; Plants - 5037; Viruses - 0; Other Eukaryotes - 2996 (source: NC…	3.33271														AT4G25130	MSRA4	peptide met sulfoxide reductase 4 (PMSR4); FUNCTIONS IN: peptide-methionine-(S)-S-oxide reductase activity; INVOLVED IN: protein modification process, cellular response to oxidative stress; LOCATED IN: chloroplast stroma, chloroplast; EXPRESSED IN: 25 plant structures; EXPRESSED DURING: 16 growth stages; CONTAINS InterPro DOMAIN/s: Peptide methionine sulphoxide reductase MsrA (InterPro:IPR002569)…	-1.36994
																							AT2G24090	PRPL35	Ribosomal protein L35; FUNCTIONS IN: structural constituent of ribosome; INVOLVED IN: translation; LOCATED IN: ribosome, chloroplast; EXPRESSED IN: 22 plant structures; EXPRESSED DURING: 13 growth stages; CONTAINS InterPro DOMAIN/s: Ribosomal protein L35, conserved site (InterPro:IPR018265), Ribosomal protein L35, non-mitochondrial (InterPro:IPR001706), Ribosomal protein L35 (InterPro:IPR021137);…	-1.24123		AT5G20710	BGAL7	beta-galactosidase 7 (BGAL7); FUNCTIONS IN: beta-galactosidase activity; INVOLVED IN: lactose catabolic process, using glucoside 3-dehydrogenase, carbohydrate metabolic process, lactose catabolic process via UDP-galactose, lactose catabolic process; LOCATED IN: endomembrane system; EXPRESSED IN: 12 plant structures; EXPRESSED DURING: 4 anthesis, C globular stage, F mature embryo stage, petal diff…	4.24839														AT2G21330	AtFBA1	fructose-bisphosphate aldolase 1 (FBA1); FUNCTIONS IN: fructose-bisphosphate aldolase activity, catalytic activity; INVOLVED IN: response to cadmium ion, pentose-phosphate shunt; LOCATED IN: in 8 components; EXPRESSED IN: 25 plant structures; EXPRESSED DURING: 15 growth stages; CONTAINS InterPro DOMAIN/s: Aldolase-type TIM barrel (InterPro:IPR013785), Fructose-bisphosphate aldolase, class-I (Inte…	-1.34421
																							AT1G12900	GAPA-2	glyceraldehyde 3-phosphate dehydrogenase A subunit 2 (GAPA-2); FUNCTIONS IN: NAD or NADH binding, glyceraldehyde-3-phosphate dehydrogenase activity; INVOLVED IN: oxidation reduction, glycolysis, glucose metabolic process; LOCATED IN: apoplast, chloroplast stroma, chloroplast, membrane, chloroplast envelope; EXPRESSED IN: 24 plant structures; EXPRESSED DURING: 14 growth stages; CONTAINS InterPro D…	-1.23497		AT5G53820	#N/A	Late embryogenesis abundant protein (LEA) family protein; BEST Arabidopsis thaliana protein match is: Late embryogenesis abundant protein (LEA) family protein (TAIR:AT5G38760.1); Has 1807 Blast hits to 1807 proteins in 277 species: Archae - 0; Bacteria - 0; Metazoa - 736; Fungi - 347; Plants - 385; Viruses - 0; Other Eukaryotes - 339 (source: NCBI BLink).	5.01398														AT4G01050	TROL	thylakoid rhodanese-like (TROL); FUNCTIONS IN: protein binding; INVOLVED IN: defense response to bacterium, photosynthetic electron transport in photosystem II; LOCATED IN: chloroplast thylakoid membrane, chloroplast, chloroplast envelope; EXPRESSED IN: 23 plant structures; EXPRESSED DURING: 15 growth stages; CONTAINS InterPro DOMAIN/s: Rhodanese-like (InterPro:IPR001763); BEST Arabidopsis thalia…	-1.33255
																							AT2G38140	PSRP4	plastid-specific ribosomal protein 4 (PSRP4); FUNCTIONS IN: structural constituent of ribosome; INVOLVED IN: translation; LOCATED IN: ribosome, chloroplast; EXPRESSED IN: 23 plant structures; EXPRESSED DURING: 13 growth stages; Has 87 Blast hits to 87 proteins in 23 species: Archae - 0; Bacteria - 20; Metazoa - 0; Fungi - 0; Plants - 66; Viruses - 0; Other Eukaryotes - 1 (source: NCBI BLink).	-1.21633		AT4G08670	#N/A	Bifunctional inhibitor/lipid-transfer protein/seed storage 2S albumin superfamily protein; FUNCTIONS IN: lipid binding; INVOLVED IN: lipid transport; LOCATED IN: anchored to membrane; EXPRESSED IN: 8 plant structures; EXPRESSED DURING: L mature pollen stage, 4 anthesis, petal differentiation and expansion stage; CONTAINS InterPro DOMAIN/s: Bifunctional inhibitor/plant lipid transfer protein/seed …	5.26883														AT3G16240	AQP1	delta tonoplast integral protein (DELTA-TIP); FUNCTIONS IN: water channel activity, ammonia transmembrane transporter activity, urea transmembrane transporter activity, methylammonium transmembrane transporter activity; INVOLVED IN: transport, urea transport, water transport; LOCATED IN: in 10 components; EXPRESSED IN: 27 plant structures; EXPRESSED DURING: 14 growth stages; CONTAINS InterPro DOM…	-1.3286
																							AT3G54210	#N/A	Ribosomal protein L17 family protein; FUNCTIONS IN: structural constituent of ribosome; INVOLVED IN: translation; LOCATED IN: ribosome, chloroplast; EXPRESSED IN: 22 plant structures; EXPRESSED DURING: 13 growth stages; CONTAINS InterPro DOMAIN/s: Ribosomal protein L17 (InterPro:IPR000456); BEST Arabidopsis thaliana protein match is: Ribosomal protein L17 family protein (TAIR:AT5G09770.1); Has 80…	-1.21463		AT1G56360	ATPAP6	purple acid phosphatase 6 (PAP6); FUNCTIONS IN: protein serine/threonine phosphatase activity, acid phosphatase activity; INVOLVED IN: biological_process unknown; LOCATED IN: endomembrane system; EXPRESSED IN: petal, leaf whorl, sepal, flower; EXPRESSED DURING: 4 anthesis, petal differentiation and expansion stage; CONTAINS InterPro DOMAIN/s: Purple acid phosphatase, N-terminal (InterPro:IPR01591…	5.64311														AT1G02500	AtSAM1	S-adenosylmethionine synthetase 1 (SAM1); FUNCTIONS IN: methionine adenosyltransferase activity; INVOLVED IN: response to cadmium ion, response to salt stress, ethylene biosynthetic process, S-adenosylmethionine biosynthetic process; LOCATED IN: cell wall, plasma membrane, membrane; EXPRESSED IN: 30 plant structures; EXPRESSED DURING: 17 growth stages; CONTAINS InterPro DOMAIN/s: S-adenosylmethio…	-1.32342
																							AT3G27850	RPL12-C	ribosomal protein L12-C (RPL12-C); FUNCTIONS IN: structural constituent of ribosome; INVOLVED IN: defense response to bacterium, translation; LOCATED IN: in 6 components; EXPRESSED IN: juvenile leaf, leaf; CONTAINS InterPro DOMAIN/s: Ribosomal protein L7/L12 (InterPro:IPR000206), Ribosomal protein L12, chloroplast (InterPro:IPR015608), Ribosomal protein L7/L12, oligomerisation (InterPro:IPR008932…	-1.20138		AT4G14780	#N/A	Protein kinase superfamily protein; FUNCTIONS IN: protein serine/threonine/tyrosine kinase activity, kinase activity; INVOLVED IN: protein amino acid phosphorylation; LOCATED IN: cellular_component unknown; EXPRESSED IN: 7 plant structures; EXPRESSED DURING: L mature pollen stage, M germinated pollen stage, 4 anthesis, petal differentiation and expansion stage; CONTAINS InterPro DOMAIN/s: Protein…	6.07951														AT1G74970	RPS9	ribosomal protein S9 (RPS9); FUNCTIONS IN: structural constituent of ribosome; INVOLVED IN: translation; LOCATED IN: in 6 components; EXPRESSED IN: 22 plant structures; EXPRESSED DURING: 13 growth stages; CONTAINS InterPro DOMAIN/s: Ribosomal protein S5 domain 2-type fold (InterPro:IPR020568), Ribosomal protein S9 (InterPro:IPR000754), Ribosomal protein S5 domain 2-type fold, subgroup (InterPro:I…	-1.31235
																							AT1G06680	OE23	photosystem II subunit P-1 (PSBP-1); FUNCTIONS IN: poly(U) RNA binding; INVOLVED IN: photosynthesis, light reaction, defense response to bacterium, response to light intensity; LOCATED IN: in 12 components; EXPRESSED IN: 27 plant structures; EXPRESSED DURING: 15 growth stages; CONTAINS InterPro DOMAIN/s: Photosystem II oxygen evolving complex protein PsbP (InterPro:IPR002683), Mog1/PsbP/DUF1795, …	-1.17333		AT5G09500	#N/A	Ribosomal protein S19 family protein; CONTAINS InterPro DOMAIN/s: Ribosomal protein S15, eukaryotic/archaeal (InterPro:IPR005713), Ribosomal protein S19/S15 (InterPro:IPR002222), Ribosomal protein S19 conserved site (InterPro:IPR020934); BEST Arabidopsis thaliana protein match is: Ribosomal protein S19 family protein (TAIR:AT5G09490.1); Has 7968 Blast hits to 7968 proteins in 3010 species: Archae…	6.22284														AT4G18480	CH-42	CHLI1; FUNCTIONS IN: magnesium chelatase activity, ATPase activity; INVOLVED IN: chlorophyll biosynthetic process; LOCATED IN: magnesium chelatase complex, cell wall, chloroplast, chloroplast stroma; EXPRESSED IN: 24 plant structures; EXPRESSED DURING: 14 growth stages; CONTAINS InterPro DOMAIN/s: ATPase, AAA+ type, core (InterPro:IPR003593), Magnesium chelatase, ChlI subunit (InterPro:IPR000523)…	-1.31013
																							AT5G59690	#N/A	Histone superfamily protein; FUNCTIONS IN: DNA binding; INVOLVED IN: nucleosome assembly; LOCATED IN: thylakoid; EXPRESSED IN: male gametophyte, pollen tube; EXPRESSED DURING: L mature pollen stage, M germinated pollen stage; CONTAINS InterPro DOMAIN/s: Histone H4, conserved site (InterPro:IPR019809), Histone-fold (InterPro:IPR009072), Histone core (InterPro:IPR007125), Histone H4 (InterPro:IPR00…	1.31439		AT5G53510	ATOPT9	oligopeptide transporter 9 (OPT9); FUNCTIONS IN: oligopeptide transporter activity; INVOLVED IN: oligopeptide transport, transmembrane transport; LOCATED IN: membrane; EXPRESSED IN: 7 plant structures; EXPRESSED DURING: 4 anthesis, petal differentiation and expansion stage, E expanded cotyledon stage; CONTAINS InterPro DOMAIN/s: Tetrapeptide transporter, OPT1/isp4 (InterPro:IPR004648), Oligopepti…	6.46251														AT2G29980	AtFAD3	fatty acid desaturase 3 (FAD3); CONTAINS InterPro DOMAIN/s: Protein of unknown function DUF3474 (InterPro:IPR021863), Fatty acid desaturase, type 1 (InterPro:IPR005804); BEST Arabidopsis thaliana protein match is: fatty acid desaturase 8 (TAIR:AT5G05580.1); Has 2578 Blast hits to 2575 proteins in 659 species: Archae - 0; Bacteria - 965; Metazoa - 19; Fungi - 262; Plants - 918; Viruses - 0; Other …	-1.30883
																							AT5G59870	HTA6	histone H2A 6 (HTA6); FUNCTIONS IN: DNA binding; INVOLVED IN: nucleosome assembly; LOCATED IN: nucleolus; EXPRESSED IN: 27 plant structures; EXPRESSED DURING: 13 growth stages; CONTAINS InterPro DOMAIN/s: Histone H2A (InterPro:IPR002119), Histone-fold (InterPro:IPR009072), Histone core (InterPro:IPR007125); BEST Arabidopsis thaliana protein match is: histone H2A 12 (TAIR:AT5G02560.1); Has 1807 Bl…	1.32779		AT4G10260	#N/A	pfkB-like carbohydrate kinase family protein; FUNCTIONS IN: kinase activity, ribokinase activity; INVOLVED IN: D-ribose metabolic process, acetate fermentation, sucrose biosynthetic process, sucrose catabolic process, using beta-fructofuranosidase; LOCATED IN: cellular_component unknown; EXPRESSED IN: petal, leaf whorl, sepal, male gametophyte, flower; EXPRESSED DURING: 4 anthesis, petal differen…	6.52394														AT1G42970	GAPB	glyceraldehyde-3-phosphate dehydrogenase B subunit (GAPB); FUNCTIONS IN: glyceraldehyde-3-phosphate dehydrogenase (phosphorylating) activity, glyceraldehyde-3-phosphate dehydrogenase (NADP+) (phosphorylating) activity, glyceraldehyde-3-phosphate dehydrogenase activity; INVOLVED IN: in 6 processes; LOCATED IN: in 7 components; EXPRESSED IN: 25 plant structures; EXPRESSED DURING: 15 growth stages; …	-1.30693
																							AT2G30860	ATGSTF7	glutathione S-transferase PHI 9 (GSTF9); FUNCTIONS IN: glutathione transferase activity, glutathione peroxidase activity, copper ion binding, glutathione binding; INVOLVED IN: response to cadmium ion, response to zinc ion, defense response to bacterium, toxin catabolic process, defense response; LOCATED IN: in 7 components; EXPRESSED IN: 29 plant structures; EXPRESSED DURING: 14 growth stages; CO…	1.43865		AT5G08030	AtGDPD6	PLC-like phosphodiesterases superfamily protein; FUNCTIONS IN: phosphoric diester hydrolase activity, glycerophosphodiester phosphodiesterase activity; INVOLVED IN: glycerol metabolic process, lipid metabolic process; LOCATED IN: endomembrane system; EXPRESSED IN: leaf whorl, sepal, flower; EXPRESSED DURING: petal differentiation and expansion stage; CONTAINS InterPro DOMAIN/s: PLC-like phosphodi…	6.8778														AT3G14420	GOX1	Aldolase-type TIM barrel family protein; FUNCTIONS IN: glycolate oxidase activity; INVOLVED IN: oxidation reduction, metabolic process; LOCATED IN: in 7 components; EXPRESSED IN: cotyledon, fruit, guard cell, juvenile leaf, leaf; EXPRESSED DURING: seedling growth; CONTAINS InterPro DOMAIN/s: Aldolase-type TIM barrel (InterPro:IPR013785), FMN-dependent alpha-hydroxy acid dehydrogenase, active site…	-1.30589
																							AT1G70782	CPuORF28	conserved peptide upstream open reading frame 28 (CPuORF28); BEST Arabidopsis thaliana protein match is: conserved peptide upstream open reading frame 29 (TAIR:AT1G23149.1); Has 30201 Blast hits to 17322 proteins in 780 species: Archae - 12; Bacteria - 1396; Metazoa - 17338; Fungi - 3422; Plants - 5037; Viruses - 0; Other Eukaryotes - 2996 (source: NCBI BLink).	1.57296		AT4G36350	ATPAP25	purple acid phosphatase 25 (PAP25); FUNCTIONS IN: protein serine/threonine phosphatase activity, acid phosphatase activity; INVOLVED IN: biological_process unknown; LOCATED IN: cell wall; EXPRESSED IN: petal, leaf whorl, sepal, flower, cultured cell; EXPRESSED DURING: 4 anthesis, petal differentiation and expansion stage; CONTAINS InterPro DOMAIN/s: Purple acid phosphatase, N-terminal (InterPro:I…	7.03534														AT1G55490	CPN60B	chaperonin 60 beta (CPN60B); FUNCTIONS IN: protein binding; INVOLVED IN: protein folding, systemic acquired resistance, cell death, response to cold, chaperone mediated protein folding requiring cofactor; LOCATED IN: in 8 components; EXPRESSED IN: 26 plant structures; EXPRESSED DURING: 15 growth stages; CONTAINS InterPro DOMAIN/s: Chaperonin Cpn60/TCP-1 (InterPro:IPR002423), Chaperonin Cpn60, con…	-1.305
																							AT1G02813	#N/A	Protein of unknown function, DUF538; INVOLVED IN: biological_process unknown; LOCATED IN: endomembrane system; EXPRESSED IN: leaf whorl, cauline leaf, sepal, flower, seed; EXPRESSED DURING: F mature embryo stage, petal differentiation and expansion stage, E expanded cotyledon stage; CONTAINS InterPro DOMAIN/s: Protein of unknown function DUF538 (InterPro:IPR007493); BEST Arabidopsis thaliana prot…	5.30046		AT1G48940	AtENODL6	early nodulin-like protein 6 (ENODL6); FUNCTIONS IN: electron carrier activity, copper ion binding; LOCATED IN: anchored to membrane; EXPRESSED IN: leaf whorl, sepal, flower; EXPRESSED DURING: petal differentiation and expansion stage; CONTAINS InterPro DOMAIN/s: Plastocyanin-like (InterPro:IPR003245), Cupredoxin (InterPro:IPR008972); BEST Arabidopsis thaliana protein match is: early nodulin-like…	8.77547														AT4G09010	APX4	ascorbate peroxidase 4 (APX4); FUNCTIONS IN: peroxidase activity, heme binding; INVOLVED IN: oxidation reduction, response to oxidative stress; LOCATED IN: in 7 components; EXPRESSED IN: 22 plant structures; EXPRESSED DURING: 15 growth stages; CONTAINS InterPro DOMAIN/s: Haem peroxidase (InterPro:IPR010255), Plant ascorbate peroxidase (InterPro:IPR002207), Haem peroxidase, plant/fungal/bacterial …	-1.2901
																							AT4G18190	ATPUP6	purine permease 6 (PUP6); CONTAINS InterPro DOMAIN/s: Protein of unknown function DUF250 (InterPro:IPR004853); BEST Arabidopsis thaliana protein match is: Drug/metabolite transporter superfamily protein (TAIR:AT4G18220.1); Has 383 Blast hits to 375 proteins in 24 species: Archae - 0; Bacteria - 4; Metazoa - 10; Fungi - 2; Plants - 348; Viruses - 0; Other Eukaryotes - 19 (source: NCBI BLink).	5.3861		AT5G17340	#N/A	Putative membrane lipoprotein; FUNCTIONS IN: molecular_function unknown; INVOLVED IN: biological_process unknown; LOCATED IN: endomembrane system; EXPRESSED IN: petal, leaf whorl, sepal, flower; EXPRESSED DURING: 4 anthesis, petal differentiation and expansion stage; BEST Arabidopsis thaliana protein match is: Protein of unknown function (DUF1278) (TAIR:AT3G03272.1); Has 1807 Blast hits to 1807 p…	8.92606														AT3G55800	SBPASE	sedoheptulose-bisphosphatase (SBPASE); FUNCTIONS IN: sedoheptulose-bisphosphatase activity, phosphoric ester hydrolase activity; INVOLVED IN: in 6 processes; LOCATED IN: thylakoid, apoplast, chloroplast stroma, chloroplast, chloroplast envelope; EXPRESSED IN: 24 plant structures; EXPRESSED DURING: 14 growth stages; CONTAINS InterPro DOMAIN/s: Fructose-1,6-bisphosphatase, active site (InterPro:IPR…	-1.28879
																												AT2G46880	ATPAP14	purple acid phosphatase 14 (PAP14); FUNCTIONS IN: protein serine/threonine phosphatase activity, acid phosphatase activity; LOCATED IN: endomembrane system; EXPRESSED IN: leaf whorl, sepal, flower; EXPRESSED DURING: petal differentiation and expansion stage; CONTAINS InterPro DOMAIN/s: Metallophosphoesterase (InterPro:IPR004843), Phosphoesterase At2g46880 (InterPro:IPR011230); BEST Arabidopsis th…	14.5836														AT1G11860	#N/A	Glycine cleavage T-protein family; FUNCTIONS IN: aminomethyltransferase activity; INVOLVED IN: response to cadmium ion; LOCATED IN: in 6 components; EXPRESSED IN: 26 plant structures; EXPRESSED DURING: 15 growth stages; CONTAINS InterPro DOMAIN/s: Glycine cleavage system T protein (InterPro:IPR006223), Glycine cleavage T-protein, N-terminal (InterPro:IPR006222), Glycine cleavage T-protein, C-term…	-1.27109
																												AT2G18130	ATPAP11	purple acid phosphatase 11 (PAP11); FUNCTIONS IN: protein serine/threonine phosphatase activity, acid phosphatase activity; INVOLVED IN: biological_process unknown; LOCATED IN: endomembrane system; EXPRESSED IN: flower; CONTAINS InterPro DOMAIN/s: Metallophosphoesterase (InterPro:IPR004843), Purple acid phosphatase-like, N-terminal (InterPro:IPR008963); BEST Arabidopsis thaliana protein match is:…	16.2432														AT2G42220	#N/A	Rhodanese/Cell cycle control phosphatase superfamily protein; FUNCTIONS IN: molecular_function unknown; INVOLVED IN: biological_process unknown; LOCATED IN: chloroplast thylakoid membrane, chloroplast; EXPRESSED IN: 22 plant structures; EXPRESSED DURING: 13 growth stages; CONTAINS InterPro DOMAIN/s: Rhodanese-like (InterPro:IPR001763); BEST Arabidopsis thaliana protein match is: Rhodanese/Cell cy…	-1.26839
																																													AT2G21170	PDTPI	triosephosphate isomerase (TIM); FUNCTIONS IN: triose-phosphate isomerase activity; INVOLVED IN: in 7 processes; LOCATED IN: in 6 components; EXPRESSED IN: 24 plant structures; EXPRESSED DURING: 15 growth stages; CONTAINS InterPro DOMAIN/s: Triosephosphate isomerase, active site (InterPro:IPR020861), Aldolase-type TIM barrel (InterPro:IPR013785), Triosephosphate isomerase (InterPro:IPR000652); BE…	-1.26549
																																													AT3G44890	RPL9	ribosomal protein L9 (RPL9); FUNCTIONS IN: structural constituent of ribosome; INVOLVED IN: translation, ribosome biogenesis; LOCATED IN: ribosome, plastid large ribosomal subunit, chloroplast stroma, chloroplast; EXPRESSED IN: 22 plant structures; EXPRESSED DURING: 14 growth stages; CONTAINS InterPro DOMAIN/s: Ribosomal protein L9 (InterPro:IPR000244), Ribosomal protein L9, bacteria/chloroplast …	-1.25984
																																													AT2G24090	PRPL35	Ribosomal protein L35; FUNCTIONS IN: structural constituent of ribosome; INVOLVED IN: translation; LOCATED IN: ribosome, chloroplast; EXPRESSED IN: 22 plant structures; EXPRESSED DURING: 13 growth stages; CONTAINS InterPro DOMAIN/s: Ribosomal protein L35, conserved site (InterPro:IPR018265), Ribosomal protein L35, non-mitochondrial (InterPro:IPR001706), Ribosomal protein L35 (InterPro:IPR021137);…	-1.24123
																																													AT1G12900	GAPA-2	glyceraldehyde 3-phosphate dehydrogenase A subunit 2 (GAPA-2); FUNCTIONS IN: NAD or NADH binding, glyceraldehyde-3-phosphate dehydrogenase activity; INVOLVED IN: oxidation reduction, glycolysis, glucose metabolic process; LOCATED IN: apoplast, chloroplast stroma, chloroplast, membrane, chloroplast envelope; EXPRESSED IN: 24 plant structures; EXPRESSED DURING: 14 growth stages; CONTAINS InterPro D…	-1.23497
																																													AT2G38140	PSRP4	plastid-specific ribosomal protein 4 (PSRP4); FUNCTIONS IN: structural constituent of ribosome; INVOLVED IN: translation; LOCATED IN: ribosome, chloroplast; EXPRESSED IN: 23 plant structures; EXPRESSED DURING: 13 growth stages; Has 87 Blast hits to 87 proteins in 23 species: Archae - 0; Bacteria - 20; Metazoa - 0; Fungi - 0; Plants - 66; Viruses - 0; Other Eukaryotes - 1 (source: NCBI BLink).	-1.21633
																																													AT3G54210	#N/A	Ribosomal protein L17 family protein; FUNCTIONS IN: structural constituent of ribosome; INVOLVED IN: translation; LOCATED IN: ribosome, chloroplast; EXPRESSED IN: 22 plant structures; EXPRESSED DURING: 13 growth stages; CONTAINS InterPro DOMAIN/s: Ribosomal protein L17 (InterPro:IPR000456); BEST Arabidopsis thaliana protein match is: Ribosomal protein L17 family protein (TAIR:AT5G09770.1); Has 80…	-1.21463
																																													AT3G27850	RPL12-C	ribosomal protein L12-C (RPL12-C); FUNCTIONS IN: structural constituent of ribosome; INVOLVED IN: defense response to bacterium, translation; LOCATED IN: in 6 components; EXPRESSED IN: juvenile leaf, leaf; CONTAINS InterPro DOMAIN/s: Ribosomal protein L7/L12 (InterPro:IPR000206), Ribosomal protein L12, chloroplast (InterPro:IPR015608), Ribosomal protein L7/L12, oligomerisation (InterPro:IPR008932…	-1.20138
																																													AT1G01620	PIP1;3	plasma membrane intrinsic protein 1C (PIP1C); FUNCTIONS IN: water channel activity; INVOLVED IN: response to water deprivation, response to salt stress, transport, water transport; LOCATED IN: plasma membrane, chloroplast, membrane; EXPRESSED IN: 22 plant structures; EXPRESSED DURING: 14 growth stages; CONTAINS InterPro DOMAIN/s: Major intrinsic protein, conserved site (InterPro:IPR022357), Aquap…	-1.19478
																																													AT1G06680	OE23	photosystem II subunit P-1 (PSBP-1); FUNCTIONS IN: poly(U) RNA binding; INVOLVED IN: photosynthesis, light reaction, defense response to bacterium, response to light intensity; LOCATED IN: in 12 components; EXPRESSED IN: 27 plant structures; EXPRESSED DURING: 15 growth stages; CONTAINS InterPro DOMAIN/s: Photosystem II oxygen evolving complex protein PsbP (InterPro:IPR002683), Mog1/PsbP/DUF1795, …	-1.17333
																																													AT1G20696	HMGB3	high mobility group B3 (HMGB3); FUNCTIONS IN: chromatin binding, structural constituent of chromatin, DNA binding, sequence-specific DNA binding transcription factor activity; INVOLVED IN: chromatin assembly or disassembly; LOCATED IN: chromatin; EXPRESSED IN: 24 plant structures; EXPRESSED DURING: 13 growth stages; CONTAINS InterPro DOMAIN/s: High mobility group, superfamily (InterPro:IPR009071)…	1.2976
																																													AT5G59690	#N/A	Histone superfamily protein; FUNCTIONS IN: DNA binding; INVOLVED IN: nucleosome assembly; LOCATED IN: thylakoid; EXPRESSED IN: male gametophyte, pollen tube; EXPRESSED DURING: L mature pollen stage, M germinated pollen stage; CONTAINS InterPro DOMAIN/s: Histone H4, conserved site (InterPro:IPR019809), Histone-fold (InterPro:IPR009072), Histone core (InterPro:IPR007125), Histone H4 (InterPro:IPR00…	1.31439
																																													AT5G59870	HTA6	histone H2A 6 (HTA6); FUNCTIONS IN: DNA binding; INVOLVED IN: nucleosome assembly; LOCATED IN: nucleolus; EXPRESSED IN: 27 plant structures; EXPRESSED DURING: 13 growth stages; CONTAINS InterPro DOMAIN/s: Histone H2A (InterPro:IPR002119), Histone-fold (InterPro:IPR009072), Histone core (InterPro:IPR007125); BEST Arabidopsis thaliana protein match is: histone H2A 12 (TAIR:AT5G02560.1); Has 1807 Bl…	1.32779
																																													AT2G30860	ATGSTF7	glutathione S-transferase PHI 9 (GSTF9); FUNCTIONS IN: glutathione transferase activity, glutathione peroxidase activity, copper ion binding, glutathione binding; INVOLVED IN: response to cadmium ion, response to zinc ion, defense response to bacterium, toxin catabolic process, defense response; LOCATED IN: in 7 components; EXPRESSED IN: 29 plant structures; EXPRESSED DURING: 14 growth stages; CO…	1.43865
																																													AT1G70782	CPuORF28	conserved peptide upstream open reading frame 28 (CPuORF28); BEST Arabidopsis thaliana protein match is: conserved peptide upstream open reading frame 29 (TAIR:AT1G23149.1); Has 30201 Blast hits to 17322 proteins in 780 species: Archae - 12; Bacteria - 1396; Metazoa - 17338; Fungi - 3422; Plants - 5037; Viruses - 0; Other Eukaryotes - 2996 (source: NCBI BLink).	1.57296
																																													AT1G02813	#N/A	Protein of unknown function, DUF538; INVOLVED IN: biological_process unknown; LOCATED IN: endomembrane system; EXPRESSED IN: leaf whorl, cauline leaf, sepal, flower, seed; EXPRESSED DURING: F mature embryo stage, petal differentiation and expansion stage, E expanded cotyledon stage; CONTAINS InterPro DOMAIN/s: Protein of unknown function DUF538 (InterPro:IPR007493); BEST Arabidopsis thaliana prot…	5.30046
																																													AT4G18190	ATPUP6	purine permease 6 (PUP6); CONTAINS InterPro DOMAIN/s: Protein of unknown function DUF250 (InterPro:IPR004853); BEST Arabidopsis thaliana protein match is: Drug/metabolite transporter superfamily protein (TAIR:AT4G18220.1); Has 383 Blast hits to 375 proteins in 24 species: Archae - 0; Bacteria - 4; Metazoa - 10; Fungi - 2; Plants - 348; Viruses - 0; Other Eukaryotes - 19 (source: NCBI BLink).	5.3861

## Sheet: DEG Venn t45  to t45 
	common between all 3	Gene Name	Computational Description	Fold change in t45 tac/ t45 col	Fold Change in t45 lazy / t45 col	Fold change in t45 lazy1 / t45 tac1		unique to t45tac/t45 col	Gene Name	Computational Description	Fold Change in t45 tac1/t45 col		unique to t45lazy/t45col	Gene Name	Computational Description	Fold Change in t45 lazy/t45 col		unique to t45lazy/t45 tac	Gene Name	Computational Description	Fold Change in t45 lazy1/ t45 tac1		common between t45tac/t45col and t45lazy/t45 col	Gene Name	Computational Description	Fold change in t45 tac1 / t45 col	Fold change in t45 lazy1/t45 col		common between t45lazy/t45 col and t45 lazy1/t45 tac	Gene Name	Computational Description	Fold Change in t45 lazy/t45 col	-427.169		common between t45 tac/t45 col and t45 lazy1/t45 tac1	Gene Name	Computational Description	Fold change in t45 tac1/t45 col	Fold change in t45 lazy1/t45 tac1			common between t45 tac/ t45col and t45 lazy /t45 col	Gene Name	Computational Description	Fold change in t45 tac1/t45 col	Fold change in t45 lazy1/t45 col		unique to t45 tac (to t45 col)	Gene Name
	AT1G04800	#N/A	glycine-rich protein; FUNCTIONS IN: molecular_function unknown; INVOLVED IN: N-terminal protein myristoylation; LOCATED IN: endomembrane system; EXPRESSED IN: 17 plant structures; EXPRESSED DURING: 12 growth stages; Has 109132 Blast hits to 26905 proteins in 1855 species: Archae - 173; Bacteria - 37969; Metazoa - 32319; Fungi - 6881; Plants - 10265; Viruses - 1569; Other Eukaryotes - 19956 (sourc…	-1.89441	-6.74496	-3.56045		AT2G25510	#N/A	unknown protein; Has 2 Blast hits to 2 proteins in 1 species: Archae - 0; Bacteria - 0; Metazoa - 0; Fungi - 0; Plants - 2; Viruses - 0; Other Eukaryotes - 0 (source: NCBI BLink).	-56.2496		AT1G43790	TED6	tracheary element differentiation-related 6 (TED6); BEST Arabidopsis thaliana protein match is: tracheary element differentiation-related 7 (TAIR:AT5G48920.1); Has 61 Blast hits to 46 proteins in 10 species: Archae - 0; Bacteria - 0; Metazoa - 0; Fungi - 0; Plants - 61; Viruses - 0; Other Eukaryotes - 0 (source: NCBI BLink).	-40.0516		AT3G27200	#N/A	Cupredoxin superfamily protein; FUNCTIONS IN: electron carrier activity, copper ion binding; LOCATED IN: anchored to membrane; EXPRESSED IN: 22 plant structures; EXPRESSED DURING: 12 growth stages; CONTAINS InterPro DOMAIN/s: Plastocyanin-like (InterPro:IPR003245), Cupredoxin (InterPro:IPR008972); BEST Arabidopsis thaliana protein match is: uclacyanin 1 (TAIR:AT2G32300.1); Has 1603 Blast hits to …	-3.18008		AT1G01060	LHY	LATE ELONGATED HYPOCOTYL (LHY); CONTAINS InterPro DOMAIN/s: SANT, DNA-binding (InterPro:IPR001005), Homeodomain-like (InterPro:IPR009057), Myb, DNA-binding (InterPro:IPR014778), HTH transcriptional regulator, Myb-type, DNA-binding (InterPro:IPR017930), Myb-like DNA-binding domain, SHAQKYF class (InterPro:IPR006447); BEST Arabidopsis thaliana protein match is: circadian clock associated 1 (TAIR:AT…	-11.982	-8.11016		AT1G53480	ATMRD1	MTO 1 RESPONDING DOWN 1 (MRD1); BEST Arabidopsis thaliana protein match is: unknown protein (TAIR:AT5G03090.1); Has 7 Blast hits to 7 proteins in 1 species: Archae - 0; Bacteria - 0; Metazoa - 0; Fungi - 0; Plants - 7; Viruses - 0; Other Eukaryotes - 0 (source: NCBI BLink).	-494.958	-7.42888		AT3G01345	#N/A	Expressed protein; FUNCTIONS IN: hydrolase activity, hydrolyzing O-glycosyl compounds; INVOLVED IN: carbohydrate metabolic process; LOCATED IN: membrane; CONTAINS InterPro DOMAIN/s: Glycoside hydrolase, family 35 (InterPro:IPR001944); BEST Arabidopsis thaliana protein match is: unknown protein (TAIR:AT5G28919.1); Has 35333 Blast hits to 34131 proteins in 2444 species: Archae - 798; Bacteria - 224…	224.866	-329.883			AT1G01060	LHY	LATE ELONGATED HYPOCOTYL (LHY); CONTAINS InterPro DOMAIN/s: SANT, DNA-binding (InterPro:IPR001005), Homeodomain-like (InterPro:IPR009057), Myb, DNA-binding (InterPro:IPR014778), HTH transcriptional regulator, Myb-type, DNA-binding (InterPro:IPR017930), Myb-like DNA-binding domain, SHAQKYF class (InterPro:IPR006447); BEST Arabidopsis thaliana protein match is: circadian clock associated 1 (TAIR:AT…	-11.982	-8.11016		AT2G25510	#N/A
	AT5G64040	PSAN	PSAN; FUNCTIONS IN: calmodulin binding; INVOLVED IN: photosynthetic electron transport in photosystem I; LOCATED IN: in 6 components; EXPRESSED IN: 23 plant structures; EXPRESSED DURING: 13 growth stages; CONTAINS InterPro DOMAIN/s: Photosystem I reaction centre subunit N (InterPro:IPR008796); Has 1807 Blast hits to 1807 proteins in 277 species: Archae - 0; Bacteria - 0; Metazoa - 736; Fungi - 34…	-1.34865	-2.17024	-1.60919		AT5G42530	#N/A	unknown protein; FUNCTIONS IN: molecular_function unknown; INVOLVED IN: biological_process unknown; LOCATED IN: endomembrane system; BEST Arabidopsis thaliana protein match is: unknown protein (TAIR:AT2G25510.2); Has 30201 Blast hits to 17322 proteins in 780 species: Archae - 12; Bacteria - 1396; Metazoa - 17338; Fungi - 3422; Plants - 5037; Viruses - 0; Other Eukaryotes - 2996 (source: NCBI BLin…	-24.2115		AT5G14090	AtLAZY1	unknown protein; Has 56 Blast hits to 56 proteins in 18 species: Archae - 0; Bacteria - 0; Metazoa - 0; Fungi - 2; Plants - 46; Viruses - 0; Other Eukaryotes - 8 (source: NCBI BLink).	-27.3047		AT5G53190	AtSWEET3	Nodulin MtN3 family protein; INVOLVED IN: biological_process unknown; LOCATED IN: integral to membrane, membrane; EXPRESSED IN: 8 plant structures; EXPRESSED DURING: 4 anthesis, C globular stage, petal differentiation and expansion stage, E expanded cotyledon stage; CONTAINS InterPro DOMAIN/s: MtN3/saliva-related transmembrane protein, conserved region (InterPro:IPR018169), RAG1-activating protei…	-2.88003		AT5G15850	ATCOL1	CONSTANS-like 1 (COL1); FUNCTIONS IN: sequence-specific DNA binding transcription factor activity, zinc ion binding; INVOLVED IN: circadian rhythm, regulation of flower development; LOCATED IN: intracellular; EXPRESSED IN: 21 plant structures; EXPRESSED DURING: 13 growth stages; CONTAINS InterPro DOMAIN/s: CCT domain (InterPro:IPR010402), Zinc finger, B-box (InterPro:IPR000315); BEST Arabidopsis …	-5.83257	-5.21037		AT1G76990	ACR3	ACT domain repeat 3 (ACR3); FUNCTIONS IN: amino acid binding; INVOLVED IN: nitrogen compound metabolic process, metabolic process; LOCATED IN: cytosol; EXPRESSED IN: 22 plant structures; EXPRESSED DURING: 13 growth stages; CONTAINS InterPro DOMAIN/s: Protein-PII uridylyltransferase (InterPro:IPR010043), Amino acid-binding ACT (InterPro:IPR002912); BEST Arabidopsis thaliana protein match is: ACT d…	-8.22549	-5.71085		AT2G41640	#N/A	Glycosyltransferase family 61 protein; FUNCTIONS IN: transferase activity, transferring glycosyl groups; INVOLVED IN: biological_process unknown; EXPRESSED IN: 14 plant structures; EXPRESSED DURING: 8 growth stages; CONTAINS InterPro DOMAIN/s: Glycosyltransferase AER61, uncharacterised (InterPro:IPR007657); BEST Arabidopsis thaliana protein match is: Glycosyltransferase family 61 protein (TAIR:AT…	7.9694	-4.76069			AT1G69730	#N/A	Wall-associated kinase family protein; FUNCTIONS IN: kinase activity; INVOLVED IN: protein amino acid phosphorylation; LOCATED IN: endomembrane system, integral to membrane; EXPRESSED IN: 18 plant structures; EXPRESSED DURING: 12 growth stages; CONTAINS InterPro DOMAIN/s: Wall-associated kinase (InterPro:IPR013695), EGF-like calcium-binding, conserved site (InterPro:IPR018097), Protein kinase, ca…	-7.06077	-3.1383		AT5G42530	#N/A
	AT4G15560	AtCLA1	CLOROPLASTOS ALTERADOS 1 (CLA1); FUNCTIONS IN: 1-deoxy-D-xylulose-5-phosphate synthase activity; INVOLVED IN: chlorophyll biosynthetic process, response to light stimulus, isopentenyl diphosphate biosynthetic process, mevalonate-independent pathway; LOCATED IN: chloroplast; EXPRESSED IN: 26 plant structures; EXPRESSED DURING: 13 growth stages; CONTAINS InterPro DOMAIN/s: Transketolase, N-terminal…	-1.54965	-2.08151	-1.34321		AT3G50470	HR3	homolog of RPW8 3 (HR3); CONTAINS InterPro DOMAIN/s: Powdery mildew resistance protein, RPW8 domain (InterPro:IPR008808); BEST Arabidopsis thaliana protein match is: homolog of RPW8 2 (TAIR:AT3G50460.1); Has 133 Blast hits to 132 proteins in 16 species: Archae - 0; Bacteria - 0; Metazoa - 2; Fungi - 2; Plants - 123; Viruses - 0; Other Eukaryotes - 6 (source: NCBI BLink).	-19.2822		AT1G02335	GL22	germin-like protein subfamily 2 member 2 precursor (GL22); FUNCTIONS IN: manganese ion binding, nutrient reservoir activity; LOCATED IN: endomembrane system, apoplast; CONTAINS InterPro DOMAIN/s: Cupin, RmlC-type (InterPro:IPR011051), Cupin 1 (InterPro:IPR006045), RmlC-like jelly roll fold (InterPro:IPR014710), Germin (InterPro:IPR001929), Germin, manganese binding site (InterPro:IPR019780); BEST…	-11.8756		AT5G17860	CAX7	calcium exchanger 7 (CAX7); FUNCTIONS IN: cation:cation antiporter activity, calcium:sodium antiporter activity; INVOLVED IN: cation transport, transmembrane transport; LOCATED IN: endomembrane system, integral to membrane; EXPRESSED IN: 19 plant structures; EXPRESSED DURING: 10 growth stages; CONTAINS InterPro DOMAIN/s: Sodium/calcium exchanger membrane region (InterPro:IPR004837); BEST Arabidop…	-2.4933		AT3G09600	LCL5	Homeodomain-like superfamily protein; FUNCTIONS IN: DNA binding, sequence-specific DNA binding transcription factor activity; INVOLVED IN: in 9 processes; LOCATED IN: chloroplast; EXPRESSED IN: 22 plant structures; EXPRESSED DURING: 13 growth stages; CONTAINS InterPro DOMAIN/s: SANT, DNA-binding (InterPro:IPR001005), Homeodomain-like (InterPro:IPR009057), Myb, DNA-binding (InterPro:IPR014778), HT…	-6.83337	-4.36017		AT1G53490	HEI10	RING/U-box superfamily protein; Has 175 Blast hits to 173 proteins in 83 species: Archae - 2; Bacteria - 14; Metazoa - 69; Fungi - 24; Plants - 38; Viruses - 0; Other Eukaryotes - 28 (source: NCBI BLink).	-5.91021	-2.83507		AT5G44540	#N/A	Tapetum specific protein TAP35/TAP44; FUNCTIONS IN: molecular_function unknown; INVOLVED IN: biological_process unknown; LOCATED IN: endomembrane system; CONTAINS InterPro DOMAIN/s: Tapetum specific TAP35TAP44 (InterPro:IPR009891); BEST Arabidopsis thaliana protein match is: Tapetum specific protein TAP35/TAP44 (TAIR:AT4G20420.1); Has 22 Blast hits to 22 proteins in 7 species: Archae - 0; Bacteri…	3.82622	-3.10181			AT3G09600	LCL5	Homeodomain-like superfamily protein; FUNCTIONS IN: DNA binding, sequence-specific DNA binding transcription factor activity; INVOLVED IN: in 9 processes; LOCATED IN: chloroplast; EXPRESSED IN: 22 plant structures; EXPRESSED DURING: 13 growth stages; CONTAINS InterPro DOMAIN/s: SANT, DNA-binding (InterPro:IPR001005), Homeodomain-like (InterPro:IPR009057), Myb, DNA-binding (InterPro:IPR014778), HT…	-6.83337	-4.36017		AT3G50470	HR3
	AT3G55800	SBPASE	sedoheptulose-bisphosphatase (SBPASE); FUNCTIONS IN: sedoheptulose-bisphosphatase activity, phosphoric ester hydrolase activity; INVOLVED IN: in 6 processes; LOCATED IN: thylakoid, apoplast, chloroplast stroma, chloroplast, chloroplast envelope; EXPRESSED IN: 24 plant structures; EXPRESSED DURING: 14 growth stages; CONTAINS InterPro DOMAIN/s: Fructose-1,6-bisphosphatase, active site (InterPro:IPR…	-1.24455	-1.68841	-1.35664		AT1G31580	CXC750	ECS1; Has 14 Blast hits to 14 proteins in 2 species: Archae - 0; Bacteria - 0; Metazoa - 0; Fungi - 0; Plants - 14; Viruses - 0; Other Eukaryotes - 0 (source: NCBI BLink).	-14.7287		AT4G17030	AT-EXPR	expansin-like B1 (EXLB1); INVOLVED IN: sexual reproduction, unidimensional cell growth, plant-type cell wall loosening; LOCATED IN: endomembrane system, extracellular region; EXPRESSED IN: 19 plant structures; EXPRESSED DURING: 9 growth stages; CONTAINS InterPro DOMAIN/s: Pollen allergen, N-terminal (InterPro:IPR014734), Rare lipoprotein A (InterPro:IPR005132), Pollen allergen/expansin, C-termina…	-11.6105		AT2G21430	#N/A	Papain family cysteine protease; FUNCTIONS IN: cysteine-type endopeptidase activity, cysteine-type peptidase activity; INVOLVED IN: proteolysis; LOCATED IN: endomembrane system; EXPRESSED IN: 17 plant structures; EXPRESSED DURING: 9 growth stages; CONTAINS InterPro DOMAIN/s: Peptidase C1A, papain (InterPro:IPR013128), Proteinase inhibitor I29, cathepsin propeptide (InterPro:IPR013201), Peptidase …	-2.39812		AT4G27450	#N/A	Aluminium induced protein with YGL and LRDR motifs; FUNCTIONS IN: molecular_function unknown; INVOLVED IN: biological_process unknown; LOCATED IN: cytosol, nucleus, plasma membrane; EXPRESSED IN: 25 plant structures; EXPRESSED DURING: 14 growth stages; BEST Arabidopsis thaliana protein match is: Aluminium induced protein with YGL and LRDR motifs (TAIR:AT3G15450.1); Has 30201 Blast hits to 17322 p…	-2.93249	-3.39194		AT2G44970	#N/A	alpha/beta-Hydrolases superfamily protein; FUNCTIONS IN: hydrolase activity, acting on ester bonds; INVOLVED IN: intracellular protein transport, GPI anchor metabolic process; LOCATED IN: intrinsic to endoplasmic reticulum membrane; EXPRESSED IN: 25 plant structures; EXPRESSED DURING: 15 growth stages; CONTAINS InterPro DOMAIN/s: PGAP1-like (InterPro:IPR012908); Has 180 Blast hits to 180 proteins…	-2.47627	-2.69473		AT1G29395	COR413-TM1	COLD REGULATED 314 INNER MEMBRANE 1 (COR413IM1); FUNCTIONS IN: molecular_function unknown; INVOLVED IN: cold acclimation, cellular response to water deprivation, cellular response to cold, response to abscisic acid stimulus; LOCATED IN: integral to chloroplast inner membrane, chloroplast thylakoid membrane, chloroplast, chloroplast envelope; EXPRESSED IN: 21 plant structures; EXPRESSED DURING: 12…	1.91737	-2.42168			AT5G15850	ATCOL1	CONSTANS-like 1 (COL1); FUNCTIONS IN: sequence-specific DNA binding transcription factor activity, zinc ion binding; INVOLVED IN: circadian rhythm, regulation of flower development; LOCATED IN: intracellular; EXPRESSED IN: 21 plant structures; EXPRESSED DURING: 13 growth stages; CONTAINS InterPro DOMAIN/s: CCT domain (InterPro:IPR010402), Zinc finger, B-box (InterPro:IPR000315); BEST Arabidopsis …	-5.83257	-5.21037		AT1G31580	CXC750
	AT4G21280	PSBQ	photosystem II subunit QA (PSBQA); FUNCTIONS IN: calcium ion binding; INVOLVED IN: response to light stimulus, peptidyl-cysteine S-nitrosylation, response to light intensity; LOCATED IN: in 8 components; EXPRESSED IN: 27 plant structures; EXPRESSED DURING: 15 growth stages; CONTAINS InterPro DOMAIN/s: Photosystem II oxygen evolving complex protein PsbQ (InterPro:IPR008797), Twin-arginine transloc…	-1.21094	-1.64409	-1.3577		AT5G10760	#N/A	Eukaryotic aspartyl protease family protein; FUNCTIONS IN: aspartic-type endopeptidase activity; INVOLVED IN: proteolysis; LOCATED IN: apoplast; EXPRESSED IN: 18 plant structures; EXPRESSED DURING: 12 growth stages; CONTAINS InterPro DOMAIN/s: Peptidase aspartic (InterPro:IPR021109), Peptidase aspartic, catalytic (InterPro:IPR009007), Peptidase A1 (InterPro:IPR001461); BEST Arabidopsis thaliana p…	-14.3587		AT3G21550	AtDMP2	DUF679 domain membrane protein 2 (DMP2); CONTAINS InterPro DOMAIN/s: Protein of unknown function DUF679 (InterPro:IPR007770); BEST Arabidopsis thaliana protein match is: DUF679 domain membrane protein 1 (TAIR:AT3G21520.1); Has 265 Blast hits to 257 proteins in 17 species: Archae - 0; Bacteria - 0; Metazoa - 0; Fungi - 0; Plants - 265; Viruses - 0; Other Eukaryotes - 0 (source: NCBI BLink).	-10.5205		AT1G26945	KDR	KIDARI (KDR); FUNCTIONS IN: transcription regulator activity; INVOLVED IN: response to light stimulus; LOCATED IN: nucleus, chloroplast; CONTAINS InterPro DOMAIN/s: Helix-loop-helix DNA-binding domain (InterPro:IPR001092), Helix-loop-helix DNA-binding (InterPro:IPR011598); BEST Arabidopsis thaliana protein match is: basic helix-loop-helix (bHLH) DNA-binding family protein (TAIR:AT3G28857.1); Has …	-2.07577		AT2G46830	AtCCA1	circadian clock associated 1 (CCA1); CONTAINS InterPro DOMAIN/s: SANT, DNA-binding (InterPro:IPR001005), Myb, DNA-binding (InterPro:IPR014778), Homeodomain-like (InterPro:IPR009057), Myb-like DNA-binding domain, SHAQKYF class (InterPro:IPR006447), HTH transcriptional regulator, Myb-type, DNA-binding (InterPro:IPR017930); BEST Arabidopsis thaliana protein match is: Homeodomain-like superfamily pro…	-3.93356	-3.2082		AT5G01600	ATFER1	ferretin 1 (FER1); FUNCTIONS IN: ferric iron binding, iron ion binding; INVOLVED IN: in 12 processes; LOCATED IN: thylakoid, chloroplast thylakoid membrane, chloroplast stroma, chloroplast, membrane; EXPRESSED IN: 25 plant structures; EXPRESSED DURING: 15 growth stages; CONTAINS InterPro DOMAIN/s: Ferritin, N-terminal (InterPro:IPR001519), Ferritin-related (InterPro:IPR012347), Ferritin-like (Int…	-2.5653	-2.62326		AT3G12920	BRG3	SBP (S-ribonuclease binding protein) family protein; FUNCTIONS IN: zinc ion binding; INVOLVED IN: biological_process unknown; LOCATED IN: nucleus; EXPRESSED IN: 24 plant structures; EXPRESSED DURING: 13 growth stages; CONTAINS InterPro DOMAIN/s: Zinc finger, RING-type (InterPro:IPR001841), S-ribonuclease binding protein, SBP1, pollen (InterPro:IPR017066); BEST Arabidopsis thaliana protein match i…	2.20017	-2.32448			AT2G46830	AtCCA1	circadian clock associated 1 (CCA1); CONTAINS InterPro DOMAIN/s: SANT, DNA-binding (InterPro:IPR001005), Myb, DNA-binding (InterPro:IPR014778), Homeodomain-like (InterPro:IPR009057), Myb-like DNA-binding domain, SHAQKYF class (InterPro:IPR006447), HTH transcriptional regulator, Myb-type, DNA-binding (InterPro:IPR017930); BEST Arabidopsis thaliana protein match is: Homeodomain-like superfamily pro…	-3.93356	-3.2082		AT5G10760	#N/A
	AT1G30380	PSAK	photosystem I subunit K (PSAK); FUNCTIONS IN: molecular_function unknown; INVOLVED IN: photosynthesis; LOCATED IN: thylakoid, chloroplast thylakoid membrane, photosystem I, chloroplast, membrane; EXPRESSED IN: 23 plant structures; EXPRESSED DURING: 13 growth stages; CONTAINS InterPro DOMAIN/s: Photosystem I PsaG/PsaK protein (InterPro:IPR000549), Photosystem I reaction centre, PsaK, plant (InterP…	-1.22554	-1.55663	-1.27017		AT2G46640	TAC1	unknown protein; Has 19 Blast hits to 19 proteins in 7 species: Archae - 0; Bacteria - 0; Metazoa - 0; Fungi - 0; Plants - 17; Viruses - 0; Other Eukaryotes - 2 (source: NCBI BLink).	-12.3319		AT1G68230	#N/A	Reticulon family protein; FUNCTIONS IN: molecular_function unknown; INVOLVED IN: biological_process unknown; LOCATED IN: endoplasmic reticulum; EXPRESSED IN: 21 plant structures; EXPRESSED DURING: 10 growth stages; CONTAINS InterPro DOMAIN/s: Reticulon (InterPro:IPR003388); BEST Arabidopsis thaliana protein match is: Reticulon family protein (TAIR:AT3G61560.1); Has 419 Blast hits to 419 proteins …	-10.4988		AT3G22968	CPuORF59	conserved peptide upstream open reading frame 59 (CPuORF59); Has 30201 Blast hits to 17322 proteins in 780 species: Archae - 12; Bacteria - 1396; Metazoa - 17338; Fungi - 3422; Plants - 5037; Viruses - 0; Other Eukaryotes - 2996 (source: NCBI BLink).	-2.05486		AT3G53980	#N/A	Bifunctional inhibitor/lipid-transfer protein/seed storage 2S albumin superfamily protein; FUNCTIONS IN: lipid binding; INVOLVED IN: lipid transport; LOCATED IN: endomembrane system; EXPRESSED IN: 10 plant structures; EXPRESSED DURING: 7 growth stages; CONTAINS InterPro DOMAIN/s: Bifunctional inhibitor/plant lipid transfer protein/seed storage (InterPro:IPR016140), Plant lipid transfer protein/se…	-2.71371	-3.13842		AT4G27260	GH3.5	WES1; CONTAINS InterPro DOMAIN/s: GH3 auxin-responsive promoter (InterPro:IPR004993); BEST Arabidopsis thaliana protein match is: Auxin-responsive GH3 family protein (TAIR:AT5G54510.1); Has 1807 Blast hits to 1807 proteins in 277 species: Archae - 0; Bacteria - 0; Metazoa - 736; Fungi - 347; Plants - 385; Viruses - 0; Other Eukaryotes - 339 (source: NCBI BLink).	-3.98006	-1.88591		AT5G62360	#N/A	Plant invertase/pectin methylesterase inhibitor superfamily protein; FUNCTIONS IN: enzyme inhibitor activity, pectinesterase inhibitor activity, pectinesterase activity; INVOLVED IN: biological_process unknown; LOCATED IN: cellular_component unknown; EXPRESSED IN: 22 plant structures; EXPRESSED DURING: 13 growth stages; CONTAINS InterPro DOMAIN/s: Pectinesterase inhibitor (InterPro:IPR006501); BE…	3.41419	-2.1087			AT2G31380	BBX25	salt tolerance homologue (STH); FUNCTIONS IN: sequence-specific DNA binding transcription factor activity, zinc ion binding, protein domain specific binding; INVOLVED IN: regulation of transcription; LOCATED IN: endomembrane system, intracellular; EXPRESSED IN: 21 plant structures; EXPRESSED DURING: 12 growth stages; CONTAINS InterPro DOMAIN/s: Zinc finger, B-box (InterPro:IPR000315); BEST Arabid…	-3.07777	-2.892		AT2G46640	TAC1
	AT1G08380	PSAO	photosystem I subunit O (PSAO); FUNCTIONS IN: molecular_function unknown; INVOLVED IN: response to salt stress, photosynthesis, light harvesting in photosystem I; LOCATED IN: thylakoid, photosystem I, chloroplast; EXPRESSED IN: 21 plant structures; EXPRESSED DURING: 13 growth stages; CONTAINS InterPro DOMAIN/s: Photosystem I PsaO (InterPro:IPR017498); Has 161 Blast hits to 161 proteins in 28 spec…	-1.15047	-1.51922	-1.32052		AT3G27940	LBD26	LOB domain-containing protein 26 (LBD26); INVOLVED IN: biological_process unknown; LOCATED IN: cellular_component unknown; EXPRESSED IN: leaf; CONTAINS InterPro DOMAIN/s: Lateral organ boundaries, LOB (InterPro:IPR004883); BEST Arabidopsis thaliana protein match is: LOB domain-containing protein 10 (TAIR:AT2G23660.2); Has 711 Blast hits to 709 proteins in 20 species: Archae - 0; Bacteria - 0; Met…	-11.0349		AT1G13600	AtbZIP58	basic leucine-zipper 58 (bZIP58); FUNCTIONS IN: DNA binding, protein homodimerization activity, protein heterodimerization activity, sequence-specific DNA binding transcription factor activity; INVOLVED IN: regulation of transcription, DNA-dependent; EXPRESSED IN: 16 plant structures; EXPRESSED DURING: 7 growth stages; CONTAINS InterPro DOMAIN/s: Basic-leucine zipper (bZIP) transcription factor (…	-9.4388		AT5G28300	AtGT2L	Duplicated homeodomain-like superfamily protein; FUNCTIONS IN: sequence-specific DNA binding transcription factor activity; INVOLVED IN: regulation of transcription; LOCATED IN: chloroplast; EXPRESSED IN: 22 plant structures; EXPRESSED DURING: 13 growth stages; CONTAINS InterPro DOMAIN/s: SANT, DNA-binding (InterPro:IPR001005), MYB-like (InterPro:IPR017877); BEST Arabidopsis thaliana protein matc…	-2.04598		AT1G69730	#N/A	Wall-associated kinase family protein; FUNCTIONS IN: kinase activity; INVOLVED IN: protein amino acid phosphorylation; LOCATED IN: endomembrane system, integral to membrane; EXPRESSED IN: 18 plant structures; EXPRESSED DURING: 12 growth stages; CONTAINS InterPro DOMAIN/s: Wall-associated kinase (InterPro:IPR013695), EGF-like calcium-binding, conserved site (InterPro:IPR018097), Protein kinase, ca…	-7.06077	-3.1383		AT2G33770	ATUBC24	phosphate 2 (PHO2); CONTAINS InterPro DOMAIN/s: Ubiquitin-conjugating enzyme/RWD-like (InterPro:IPR016135), Ubiquitin-conjugating enzyme, E2 (InterPro:IPR000608); BEST Arabidopsis thaliana protein match is: ubiquitin-conjugating enzyme 23 (TAIR:AT2G16920.1); Has 6405 Blast hits to 6302 proteins in 368 species: Archae - 0; Bacteria - 0; Metazoa - 2716; Fungi - 1263; Plants - 1493; Viruses - 17; Ot…	-2.47276	-1.83296		AT3G22380	TIC	TIME FOR COFFEE (TIC); BEST Arabidopsis thaliana protein match is: TIC-like (TAIR:AT3G63180.1); Has 35078 Blast hits to 21616 proteins in 942 species: Archae - 10; Bacteria - 2414; Metazoa - 18018; Fungi - 6283; Plants - 1621; Viruses - 189; Other Eukaryotes - 6543 (source: NCBI BLink).	1.90189	-2.08262			AT4G27450	#N/A	Aluminium induced protein with YGL and LRDR motifs; FUNCTIONS IN: molecular_function unknown; INVOLVED IN: biological_process unknown; LOCATED IN: cytosol, nucleus, plasma membrane; EXPRESSED IN: 25 plant structures; EXPRESSED DURING: 14 growth stages; BEST Arabidopsis thaliana protein match is: Aluminium induced protein with YGL and LRDR motifs (TAIR:AT3G15450.1); Has 30201 Blast hits to 17322 p…	-2.93249	-3.39194		AT3G27940	LBD26
	AT1G11860	#N/A	Glycine cleavage T-protein family; FUNCTIONS IN: aminomethyltransferase activity; INVOLVED IN: response to cadmium ion; LOCATED IN: in 6 components; EXPRESSED IN: 26 plant structures; EXPRESSED DURING: 15 growth stages; CONTAINS InterPro DOMAIN/s: Glycine cleavage system T protein (InterPro:IPR006223), Glycine cleavage T-protein, N-terminal (InterPro:IPR006222), Glycine cleavage T-protein, C-term…	-1.23118	-1.50513	-1.22251		AT2G41090	#N/A	Calcium-binding EF-hand family protein; FUNCTIONS IN: calcium ion binding; LOCATED IN: cellular_component unknown; EXPRESSED IN: 21 plant structures; EXPRESSED DURING: 14 growth stages; CONTAINS InterPro DOMAIN/s: EF-Hand 1, calcium-binding site (InterPro:IPR018247), EF-HAND 2 (InterPro:IPR018249), EF-hand-like domain (InterPro:IPR011992), Calcium-binding EF-hand (InterPro:IPR002048), EF-hand (In…	-9.51867		AT5G04890	RTM2	RESTRICTED TEV MOVEMENT 2 (RTM2); CONTAINS InterPro DOMAIN/s: Heat shock protein Hsp20 (InterPro:IPR002068), HSP20-like chaperone (InterPro:IPR008978); BEST Arabidopsis thaliana protein match is: HSP20-like chaperones superfamily protein (TAIR:AT5G20970.1); Has 30201 Blast hits to 17322 proteins in 780 species: Archae - 12; Bacteria - 1396; Metazoa - 17338; Fungi - 3422; Plants - 5037; Viruses - …	-8.30834		AT5G11060	KNAT4	KNOTTED1-like homeobox gene 4 (KNAT4); FUNCTIONS IN: transcription activator activity, sequence-specific DNA binding transcription factor activity; INVOLVED IN: response to light stimulus; LOCATED IN: cytosol, nucleus, cytoplasm; EXPRESSED IN: 30 plant structures; EXPRESSED DURING: 14 growth stages; CONTAINS InterPro DOMAIN/s: ELK (InterPro:IPR005539), KNOX1 (InterPro:IPR005540), Homeobox (InterP…	-2.03288		AT3G29240	#N/A	Protein of unknown function (DUF179); FUNCTIONS IN: molecular_function unknown; INVOLVED IN: biological_process unknown; LOCATED IN: chloroplast thylakoid lumen, chloroplast; EXPRESSED IN: 22 plant structures; EXPRESSED DURING: 13 growth stages; CONTAINS InterPro DOMAIN/s: Protein of unknown function DUF179 (InterPro:IPR003774); BEST Arabidopsis thaliana protein match is: Protein of unknown funct…	-2.63876	-2.99894		AT1G75380	ATBBD1	bifunctional nuclease in basal defense response 1 (BBD1); CONTAINS InterPro DOMAIN/s: Protein of unknown function DUF151 (InterPro:IPR003729), UvrB/UvrC protein (InterPro:IPR001943); BEST Arabidopsis thaliana protein match is: Wound-responsive family protein (TAIR:AT1G19660.2); Has 843 Blast hits to 843 proteins in 291 species: Archae - 44; Bacteria - 501; Metazoa - 0; Fungi - 0; Plants - 105; Vi…	-1.76774	-1.8227		AT1G64390	AtGH9C2	glycosyl hydrolase 9C2 (GH9C2); FUNCTIONS IN: carbohydrate binding, hydrolase activity, hydrolyzing O-glycosyl compounds, catalytic activity; INVOLVED IN: carbohydrate metabolic process; LOCATED IN: endomembrane system, extracellular region; EXPRESSED IN: 23 plant structures; EXPRESSED DURING: 13 growth stages; CONTAINS InterPro DOMAIN/s: Six-hairpin glycosidase (InterPro:IPR012341), Carbohydrate…	1.84938	-2.03071			AT3G53980	#N/A	Bifunctional inhibitor/lipid-transfer protein/seed storage 2S albumin superfamily protein; FUNCTIONS IN: lipid binding; INVOLVED IN: lipid transport; LOCATED IN: endomembrane system; EXPRESSED IN: 10 plant structures; EXPRESSED DURING: 7 growth stages; CONTAINS InterPro DOMAIN/s: Bifunctional inhibitor/plant lipid transfer protein/seed storage (InterPro:IPR016140), Plant lipid transfer protein/se…	-2.71371	-3.13842		AT2G41090	#N/A
	AT1G31330	PSAF	photosystem I subunit F (PSAF); FUNCTIONS IN: molecular_function unknown; INVOLVED IN: photosynthesis; LOCATED IN: in 7 components; EXPRESSED IN: 25 plant structures; EXPRESSED DURING: 14 growth stages; CONTAINS InterPro DOMAIN/s: Photosystem I reaction centre protein PsaF, subunit III (InterPro:IPR003666); Has 387 Blast hits to 387 proteins in 119 species: Archae - 0; Bacteria - 139; Metazoa - 0…	-1.18945	-1.48795	-1.25095		AT1G65510	#N/A	unknown protein; FUNCTIONS IN: molecular_function unknown; INVOLVED IN: N-terminal protein myristoylation; LOCATED IN: endomembrane system; EXPRESSED IN: 9 plant structures; EXPRESSED DURING: LP.06 six leaves visible, LP.04 four leaves visible, 4 anthesis, petal differentiation and expansion stage, LP.08 eight leaves visible; BEST Arabidopsis thaliana protein match is: unknown protein (TAIR:AT1G6…	-9.17738		AT1G25340	AtMYB116	myb domain protein 116 (MYB116); CONTAINS InterPro DOMAIN/s: SANT, DNA-binding (InterPro:IPR001005), Homeodomain-like (InterPro:IPR009057), Myb, DNA-binding (InterPro:IPR014778), HTH transcriptional regulator, Myb-type, DNA-binding (InterPro:IPR017930), Homeodomain-related (InterPro:IPR012287), Myb transcription factor (InterPro:IPR015495); BEST Arabidopsis thaliana protein match is: myb domain p…	-7.60618		AT3G22970	#N/A	Protein of unknown function (DUF506) ; FUNCTIONS IN: molecular_function unknown; INVOLVED IN: biological_process unknown; LOCATED IN: chloroplast; CONTAINS InterPro DOMAIN/s: Protein of unknown function DUF506, plant (InterPro:IPR006502); BEST Arabidopsis thaliana protein match is: Protein of unknown function (DUF506) (TAIR:AT4G14620.1); Has 397 Blast hits to 394 proteins in 24 species: Archae - …	-2.01679		AT2G31380	BBX25	salt tolerance homologue (STH); FUNCTIONS IN: sequence-specific DNA binding transcription factor activity, zinc ion binding, protein domain specific binding; INVOLVED IN: regulation of transcription; LOCATED IN: endomembrane system, intracellular; EXPRESSED IN: 21 plant structures; EXPRESSED DURING: 12 growth stages; CONTAINS InterPro DOMAIN/s: Zinc finger, B-box (InterPro:IPR000315); BEST Arabid…	-3.07777	-2.892		AT3G18490	ASPG1	Eukaryotic aspartyl protease family protein; FUNCTIONS IN: aspartic-type endopeptidase activity; INVOLVED IN: proteolysis; EXPRESSED IN: 22 plant structures; EXPRESSED DURING: 14 growth stages; CONTAINS InterPro DOMAIN/s: Peptidase aspartic (InterPro:IPR021109), Peptidase aspartic, catalytic (InterPro:IPR009007), Peptidase A1 (InterPro:IPR001461), Peptidase aspartic, active site (InterPro:IPR0019…	-1.78417	-1.63952		AT1G74940	#N/A	Protein of unknown function (DUF581); CONTAINS InterPro DOMAIN/s: Protein of unknown function DUF581 (InterPro:IPR007650); BEST Arabidopsis thaliana protein match is: Protein of unknown function (DUF581) (TAIR:AT1G19200.1); Has 483 Blast hits to 483 proteins in 20 species: Archae - 0; Bacteria - 0; Metazoa - 0; Fungi - 0; Plants - 483; Viruses - 0; Other Eukaryotes - 0 (source: NCBI BLink).	1.93978	-1.9085			AT5G53970	TAT7	Tyrosine transaminase family protein; CONTAINS InterPro DOMAIN/s: 1-aminocyclopropane-1-carboxylate synthase (InterPro:IPR001176), Aminotransferase, class I/classII (InterPro:IPR004839), Pyridoxal phosphate-dependent transferase, major domain (InterPro:IPR015424), Tyrosine transaminase (InterPro:IPR021178), Tyrosine/nicotianamine aminotransferase (InterPro:IPR005958), Pyridoxal phosphate-dependen…	-2.64525	-2.69668		AT1G65510	#N/A
	AT1G78080	RAP2.4	related to AP2 4 (RAP2.4); CONTAINS InterPro DOMAIN/s: DNA-binding, integrase-type (InterPro:IPR016177), Pathogenesis-related transcriptional factor/ERF, DNA-binding (InterPro:IPR001471); BEST Arabidopsis thaliana protein match is: Integrase-type DNA-binding superfamily protein (TAIR:AT1G22190.1); Has 5853 Blast hits to 5721 proteins in 258 species: Archae - 0; Bacteria - 10; Metazoa - 0; Fungi -…	3.84953	1.52249	-2.52844		AT3G22060	#N/A	Receptor-like protein kinase-related family protein; FUNCTIONS IN: molecular_function unknown; INVOLVED IN: response to abscisic acid stimulus; LOCATED IN: cell wall, vacuole; EXPRESSED IN: 17 plant structures; EXPRESSED DURING: 9 growth stages; CONTAINS InterPro DOMAIN/s: Protein of unknown function DUF26 (InterPro:IPR002902); BEST Arabidopsis thaliana protein match is: Domain of unknown functio…	-7.3667		AT1G32100	ATPRR1	pinoresinol reductase 1 (PRR1); CONTAINS InterPro DOMAIN/s: NAD(P)-binding domain (InterPro:IPR016040), NmrA-like (InterPro:IPR008030); BEST Arabidopsis thaliana protein match is: pinoresinol reductase 2 (TAIR:AT4G13660.1); Has 2085 Blast hits to 2085 proteins in 479 species: Archae - 27; Bacteria - 779; Metazoa - 2; Fungi - 496; Plants - 600; Viruses - 0; Other Eukaryotes - 181 (source: NCBI BLi…	-7.35919		AT4G14990	#N/A	Topoisomerase II-associated protein PAT1; BEST Arabidopsis thaliana protein match is: Topoisomerase II-associated protein PAT1 (TAIR:AT3G22270.1); Has 30201 Blast hits to 17322 proteins in 780 species: Archae - 12; Bacteria - 1396; Metazoa - 17338; Fungi - 3422; Plants - 5037; Viruses - 0; Other Eukaryotes - 2996 (source: NCBI BLink).	-1.9932		AT5G53970	TAT7	Tyrosine transaminase family protein; CONTAINS InterPro DOMAIN/s: 1-aminocyclopropane-1-carboxylate synthase (InterPro:IPR001176), Aminotransferase, class I/classII (InterPro:IPR004839), Pyridoxal phosphate-dependent transferase, major domain (InterPro:IPR015424), Tyrosine transaminase (InterPro:IPR021178), Tyrosine/nicotianamine aminotransferase (InterPro:IPR005958), Pyridoxal phosphate-dependen…	-2.64525	-2.69668		AT4G04640	ATPC1	ATPC1; FUNCTIONS IN: enzyme regulator activity; INVOLVED IN: photosynthetic electron transport in photosystem II, ATP synthesis coupled proton transport, ATP biosynthetic process; LOCATED IN: in 6 components; EXPRESSED IN: 24 plant structures; EXPRESSED DURING: 14 growth stages; CONTAINS InterPro DOMAIN/s: ATPase, F1 complex, gamma subunit (InterPro:IPR000131); BEST Arabidopsis thaliana protein m…	-1.74476	-1.58149		AT5G23240	#N/A	DNAJ heat shock N-terminal domain-containing protein; FUNCTIONS IN: unfolded protein binding, heat shock protein binding; INVOLVED IN: protein folding; LOCATED IN: chloroplast; EXPRESSED IN: 21 plant structures; EXPRESSED DURING: 11 growth stages; CONTAINS InterPro DOMAIN/s: Molecular chaperone, heat shock protein, Hsp40, DnaJ (InterPro:IPR015609), Heat shock protein DnaJ, N-terminal (InterPro:IP…	3.51992	-1.88786			AT3G29240	#N/A	Protein of unknown function (DUF179); FUNCTIONS IN: molecular_function unknown; INVOLVED IN: biological_process unknown; LOCATED IN: chloroplast thylakoid lumen, chloroplast; EXPRESSED IN: 22 plant structures; EXPRESSED DURING: 13 growth stages; CONTAINS InterPro DOMAIN/s: Protein of unknown function DUF179 (InterPro:IPR003774); BEST Arabidopsis thaliana protein match is: Protein of unknown funct…	-2.63876	-2.99894		AT3G22060	#N/A
								AT5G52570	B2	beta-carotene hydroxylase 2 (BETA-OHASE 2); FUNCTIONS IN: carotene beta-ring hydroxylase activity; INVOLVED IN: xanthophyll biosynthetic process, carotene metabolic process; LOCATED IN: endoplasmic reticulum, chloroplast; EXPRESSED IN: 20 plant structures; EXPRESSED DURING: 11 growth stages; CONTAINS InterPro DOMAIN/s: Fatty acid hydroxylase (InterPro:IPR006694); BEST Arabidopsis thaliana protein…	-6.20211		AT1G33811	#N/A	GDSL-like Lipase/Acylhydrolase superfamily protein; FUNCTIONS IN: hydrolase activity, acting on ester bonds, carboxylesterase activity; INVOLVED IN: lipid metabolic process; LOCATED IN: endomembrane system; EXPRESSED IN: 18 plant structures; EXPRESSED DURING: 13 growth stages; CONTAINS InterPro DOMAIN/s: Lipase, GDSL (InterPro:IPR001087); BEST Arabidopsis thaliana protein match is: GDSL-like Lipa…	-6.40853		AT5G19090	#N/A	Heavy metal transport/detoxification superfamily protein ; FUNCTIONS IN: metal ion binding; INVOLVED IN: metal ion transport; LOCATED IN: cellular_component unknown; EXPRESSED IN: 22 plant structures; EXPRESSED DURING: 13 growth stages; CONTAINS InterPro DOMAIN/s: Heavy metal transport/detoxification protein (InterPro:IPR006121); BEST Arabidopsis thaliana protein match is: Heavy metal transport/d…	-1.9604		AT1G59700	ATGSTU16	glutathione S-transferase TAU 16 (GSTU16); CONTAINS InterPro DOMAIN/s: Thioredoxin fold (InterPro:IPR012335), Glutathione S-transferase, C-terminal (InterPro:IPR004046), Glutathione S-transferase, C-terminal-like (InterPro:IPR010987), Glutathione S-transferase/chloride channel, C-terminal (InterPro:IPR017933), Glutathione S-transferase, N-terminal (InterPro:IPR004045), Thioredoxin-like fold (Inte…	-2.44204	-2.62596		AT1G20340	DRT112	DNA-DAMAGE-REPAIR/TOLERATION PROTEIN 112 (DRT112); FUNCTIONS IN: electron carrier activity, copper ion binding; INVOLVED IN: response to UV, response to chemical stimulus, copper ion homeostasis, negative regulation of translation, response to copper ion; LOCATED IN: thylakoid, thylakoid lumen, chloroplast thylakoid lumen, chloroplast stroma, chloroplast; EXPRESSED IN: 25 plant structures; EXPRES…	-1.60724	-1.58137		AT1G48330	#N/A	unknown protein; BEST Arabidopsis thaliana protein match is: unknown protein (TAIR:AT3G17580.1); Has 40 Blast hits to 40 proteins in 11 species: Archae - 0; Bacteria - 0; Metazoa - 0; Fungi - 0; Plants - 40; Viruses - 0; Other Eukaryotes - 0 (source: NCBI BLink).	1.90672	-1.86367			AT5G38980	#N/A	unknown protein; FUNCTIONS IN: molecular_function unknown; INVOLVED IN: biological_process unknown; LOCATED IN: endomembrane system; EXPRESSED IN: 22 plant structures; EXPRESSED DURING: 13 growth stages; Has 3 Blast hits to 3 proteins in 1 species: Archae - 0; Bacteria - 0; Metazoa - 0; Fungi - 0; Plants - 3; Viruses - 0; Other Eukaryotes - 0 (source: NCBI BLink).	-2.60378	-1.66909		AT5G52570	B2
								AT3G47010	#N/A	Glycosyl hydrolase family protein; FUNCTIONS IN: hydrolase activity, hydrolyzing O-glycosyl compounds; INVOLVED IN: carbohydrate metabolic process; LOCATED IN: cellular_component unknown; EXPRESSED IN: 19 plant structures; EXPRESSED DURING: 12 growth stages; CONTAINS InterPro DOMAIN/s: Glycoside hydrolase, family 3, N-terminal (InterPro:IPR001764), Glycoside hydrolase, family 3, C-terminal (Inter…	-5.94604		AT5G51890	#N/A	Peroxidase superfamily protein; FUNCTIONS IN: peroxidase activity; INVOLVED IN: response to oxidative stress, oxidation reduction; LOCATED IN: endomembrane system; EXPRESSED IN: 24 plant structures; EXPRESSED DURING: 13 growth stages; CONTAINS InterPro DOMAIN/s: Haem peroxidase (InterPro:IPR010255), Plant peroxidase (InterPro:IPR000823), Peroxidases heam-ligand binding site (InterPro:IPR019793), …	-6.30491		AT3G50630	ICK2	KIP-related protein 2 (KRP2); FUNCTIONS IN: protein binding, kinase inhibitor activity, cyclin-dependent protein kinase inhibitor activity; INVOLVED IN: negative regulation of cyclin-dependent protein kinase activity, DNA endoreduplication; LOCATED IN: nucleus; EXPRESSED IN: 24 plant structures; EXPRESSED DURING: 9 growth stages; CONTAINS InterPro DOMAIN/s: Cyclin-dependent kinase inhibitor (Inte…	-1.93684		AT3G24420	#N/A	alpha/beta-Hydrolases superfamily protein; FUNCTIONS IN: hydrolase activity; INVOLVED IN: biological_process unknown; LOCATED IN: endomembrane system; EXPRESSED IN: guard cell; CONTAINS InterPro DOMAIN/s: Alpha/beta hydrolase fold-1 (InterPro:IPR000073); BEST Arabidopsis thaliana protein match is: alpha/beta-Hydrolases superfamily protein (TAIR:AT4G37470.1); Has 7600 Blast hits to 7598 proteins i…	-2.21664	-2.53682		AT1G67740	PSBY	photosystem II BY (PSBY); FUNCTIONS IN: manganese ion binding; INVOLVED IN: photosynthesis; LOCATED IN: chloroplast stromal thylakoid, chloroplast thylakoid membrane, chloroplast photosystem II, photosystem II; EXPRESSED IN: 22 plant structures; EXPRESSED DURING: 14 growth stages; CONTAINS InterPro DOMAIN/s: Photosystem II protein PsbY (InterPro:IPR009388); Has 135 Blast hits to 91 proteins in 24…	-1.83856	-1.55612		AT5G60710	#N/A	Zinc finger (C3HC4-type RING finger) family protein; FUNCTIONS IN: ubiquitin-protein ligase activity, zinc ion binding; INVOLVED IN: N-terminal protein myristoylation; LOCATED IN: plasma membrane; EXPRESSED IN: 24 plant structures; EXPRESSED DURING: 15 growth stages; CONTAINS InterPro DOMAIN/s: Zinc finger, RING-type (InterPro:IPR001841), Zinc finger, C3HC4 RING-type (InterPro:IPR018957), von Wil…	1.76607	-1.80286			AT1G59700	ATGSTU16	glutathione S-transferase TAU 16 (GSTU16); CONTAINS InterPro DOMAIN/s: Thioredoxin fold (InterPro:IPR012335), Glutathione S-transferase, C-terminal (InterPro:IPR004046), Glutathione S-transferase, C-terminal-like (InterPro:IPR010987), Glutathione S-transferase/chloride channel, C-terminal (InterPro:IPR017933), Glutathione S-transferase, N-terminal (InterPro:IPR004045), Thioredoxin-like fold (Inte…	-2.44204	-2.62596		AT3G47010	#N/A
								AT3G54500	LNK2	BEST Arabidopsis thaliana protein match is: dentin sialophosphoprotein-related (TAIR:AT5G64170.1); Has 183 Blast hits to 175 proteins in 44 species: Archae - 0; Bacteria - 4; Metazoa - 38; Fungi - 11; Plants - 120; Viruses - 0; Other Eukaryotes - 10 (source: NCBI BLink).	-5.50627		AT2G27140	#N/A	HSP20-like chaperones superfamily protein; FUNCTIONS IN: molecular_function unknown; INVOLVED IN: response to heat; LOCATED IN: membrane; EXPRESSED IN: 19 plant structures; EXPRESSED DURING: 12 growth stages; CONTAINS InterPro DOMAIN/s: Heat shock protein Hsp20 (InterPro:IPR002068), HSP20-like chaperone (InterPro:IPR008978); BEST Arabidopsis thaliana protein match is: HSP20-like chaperones superf…	-6.18477		AT4G13250	NYC1	NON-YELLOW COLORING 1 (NYC1); CONTAINS InterPro DOMAIN/s: NAD(P)-binding domain (InterPro:IPR016040), Glucose/ribitol dehydrogenase (InterPro:IPR002347), Short-chain dehydrogenase/reductase SDR (InterPro:IPR002198); BEST Arabidopsis thaliana protein match is: NYC1-like (TAIR:AT5G04900.1); Has 30201 Blast hits to 17322 proteins in 780 species: Archae - 12; Bacteria - 1396; Metazoa - 17338; Fungi -…	-1.91951		AT1G64500	#N/A	Glutaredoxin family protein; FUNCTIONS IN: electron carrier activity, protein disulfide oxidoreductase activity; INVOLVED IN: N-terminal protein myristoylation, cell redox homeostasis; LOCATED IN: cellular_component unknown; EXPRESSED IN: 22 plant structures; EXPRESSED DURING: 13 growth stages; CONTAINS InterPro DOMAIN/s: Thioredoxin fold (InterPro:IPR012335), Glutaredoxin (InterPro:IPR002109), T…	-2.42152	-2.37742		AT2G31040	#N/A	ATP synthase protein I -related; LOCATED IN: chloroplast; EXPRESSED IN: 22 plant structures; EXPRESSED DURING: 13 growth stages; Has 182 Blast hits to 182 proteins in 74 species: Archae - 0; Bacteria - 104; Metazoa - 0; Fungi - 0; Plants - 50; Viruses - 2; Other Eukaryotes - 26 (source: NCBI BLink).	-1.55794	-1.55156		AT1G20980	ATSPL14	squamosa promoter binding protein-like 14 (SPL14); FUNCTIONS IN: DNA binding, transcription activator activity, sequence-specific DNA binding transcription factor activity; INVOLVED IN: defense response to bacterium, regulation of transcription; LOCATED IN: nucleus, plasma membrane; EXPRESSED IN: 23 plant structures; EXPRESSED DURING: 13 growth stages; CONTAINS InterPro DOMAIN/s: Transcription fa…	1.55495	-1.78457			AT1G64500	#N/A	Glutaredoxin family protein; FUNCTIONS IN: electron carrier activity, protein disulfide oxidoreductase activity; INVOLVED IN: N-terminal protein myristoylation, cell redox homeostasis; LOCATED IN: cellular_component unknown; EXPRESSED IN: 22 plant structures; EXPRESSED DURING: 13 growth stages; CONTAINS InterPro DOMAIN/s: Thioredoxin fold (InterPro:IPR012335), Glutaredoxin (InterPro:IPR002109), T…	-2.42152	-2.37742		AT3G54500	LNK2
								AT1G65490	#N/A	unknown protein; FUNCTIONS IN: molecular_function unknown; INVOLVED IN: biological_process unknown; LOCATED IN: endomembrane system; EXPRESSED IN: 22 plant structures; EXPRESSED DURING: 13 growth stages; BEST Arabidopsis thaliana protein match is: unknown protein (TAIR:AT1G65486.1); Has 23 Blast hits to 23 proteins in 2 species: Archae - 0; Bacteria - 0; Metazoa - 0; Fungi - 0; Plants - 23; Virus…	-5.40914		AT5G60660	PIP2;4	plasma membrane intrinsic protein 2;4 (PIP2;4); FUNCTIONS IN: water channel activity; INVOLVED IN: transport, hydrogen peroxide transmembrane transport; LOCATED IN: integral to membrane, membrane; EXPRESSED IN: 12 plant structures; EXPRESSED DURING: 4 anthesis, petal differentiation and expansion stage; CONTAINS InterPro DOMAIN/s: Major intrinsic protein, conserved site (InterPro:IPR022357), Aqua…	-5.04675		AT4G30350	SMXL2	Double Clp-N motif-containing P-loop nucleoside triphosphate hydrolases superfamily protein; BEST Arabidopsis thaliana protein match is: Double Clp-N motif-containing P-loop nucleoside triphosphate hydrolases superfamily protein (TAIR:AT5G57710.1); Has 16030 Blast hits to 14793 proteins in 2754 species: Archae - 27; Bacteria - 12697; Metazoa - 12; Fungi - 280; Plants - 607; Viruses - 0; Other Euk…	-1.90805		AT1G68010	ATHPR1	hydroxypyruvate reductase (HPR); FUNCTIONS IN: glycerate dehydrogenase activity, poly(U) RNA binding; INVOLVED IN: photorespiration; LOCATED IN: apoplast, chloroplast, peroxisome; EXPRESSED IN: 23 plant structures; EXPRESSED DURING: 15 growth stages; CONTAINS InterPro DOMAIN/s: D-isomer specific 2-hydroxyacid dehydrogenase, catalytic domain (InterPro:IPR006139), D-isomer specific 2-hydroxyacid de…	-1.86797	-2.19661		AT5G36790	#N/A	Haloacid dehalogenase-like hydrolase (HAD) superfamily protein; FUNCTIONS IN: hydrolase activity, phosphatase activity, phosphoglycolate phosphatase activity; INVOLVED IN: metabolic process; LOCATED IN: apoplast, nucleus, chloroplast stroma, vacuole, cytoplasm; EXPRESSED IN: fruit, guard cell, leaf; EXPRESSED DURING: seedling growth; CONTAINS InterPro DOMAIN/s: HAD-superfamily hydrolase, subfamil…	-1.63538	-1.52317		AT2G41900	OXS2	CCCH-type zinc finger protein with ARM repeat domain; CONTAINS InterPro DOMAIN/s: Zinc finger, CCCH-type (InterPro:IPR000571), Ankyrin repeat-containing domain (InterPro:IPR020683), Ankyrin repeat (InterPro:IPR002110); BEST Arabidopsis thaliana protein match is: CCCH-type zinc finger protein with ARM repeat domain (TAIR:AT5G12850.1); Has 5399 Blast hits to 3519 proteins in 384 species: Archae - 1…	1.60505	-1.7227			AT5G02840	LCL1	LHY/CCA1-like 1 (LCL1); CONTAINS InterPro DOMAIN/s: SANT, DNA-binding (InterPro:IPR001005), Homeodomain-like (InterPro:IPR009057), Myb, DNA-binding (InterPro:IPR014778), HTH transcriptional regulator, Myb-type, DNA-binding (InterPro:IPR017930), Myb-like DNA-binding domain, SHAQKYF class (InterPro:IPR006447); BEST Arabidopsis thaliana protein match is: Homeodomain-like superfamily protein (TAIR:AT…	-2.28752	-2.09204		AT1G65490	#N/A
								AT3G57020	#N/A	Calcium-dependent phosphotriesterase superfamily protein; FUNCTIONS IN: strictosidine synthase activity; INVOLVED IN: alkaloid biosynthetic process, biosynthetic process; LOCATED IN: endoplasmic reticulum, vacuole; EXPRESSED IN: 20 plant structures; EXPRESSED DURING: 10 growth stages; CONTAINS InterPro DOMAIN/s: Strictosidine synthase, conserved region (InterPro:IPR018119), Strictosidine synthase…	-5.39125		AT5G63180	#N/A	Pectin lyase-like superfamily protein; CONTAINS InterPro DOMAIN/s: Pectin lyase fold/virulence factor (InterPro:IPR011050), AmbAllergen (InterPro:IPR018082), Pectate lyase/Amb allergen (InterPro:IPR002022), Pectin lyase fold (InterPro:IPR012334), Parallel beta-helix repeat (InterPro:IPR006626); BEST Arabidopsis thaliana protein match is: Pectin lyase-like superfamily protein (TAIR:AT4G24780.2); H…	-4.56497		AT2G44140	#N/A	Peptidase family C54 protein; FUNCTIONS IN: peptidase activity; INVOLVED IN: autophagy; LOCATED IN: chloroplast; CONTAINS InterPro DOMAIN/s: Peptidase C54 (InterPro:IPR005078); BEST Arabidopsis thaliana protein match is: Peptidase family C54 protein (TAIR:AT3G59950.1); Has 835 Blast hits to 797 proteins in 214 species: Archae - 0; Bacteria - 0; Metazoa - 427; Fungi - 180; Plants - 81; Viruses - 0…	-1.79372		AT5G02840	LCL1	LHY/CCA1-like 1 (LCL1); CONTAINS InterPro DOMAIN/s: SANT, DNA-binding (InterPro:IPR001005), Homeodomain-like (InterPro:IPR009057), Myb, DNA-binding (InterPro:IPR014778), HTH transcriptional regulator, Myb-type, DNA-binding (InterPro:IPR017930), Myb-like DNA-binding domain, SHAQKYF class (InterPro:IPR006447); BEST Arabidopsis thaliana protein match is: Homeodomain-like superfamily protein (TAIR:AT…	-2.28752	-2.09204		AT4G12800	PSAL	photosystem I subunit l (PSAL); FUNCTIONS IN: molecular_function unknown; INVOLVED IN: photosynthesis, light reaction, photosynthesis; LOCATED IN: in 7 components; EXPRESSED IN: 24 plant structures; EXPRESSED DURING: 14 growth stages; CONTAINS InterPro DOMAIN/s: Photosystem I reaction centre, subunit XI PsaL (InterPro:IPR003757); Has 443 Blast hits to 443 proteins in 121 species: Archae - 0; Bact…	-1.61451	-1.50689		AT3G05220	#N/A	Heavy metal transport/detoxification superfamily protein ; FUNCTIONS IN: metal ion binding; INVOLVED IN: metal ion transport; EXPRESSED IN: 23 plant structures; EXPRESSED DURING: 13 growth stages; CONTAINS InterPro DOMAIN/s: Heavy metal transport/detoxification protein (InterPro:IPR006121); BEST Arabidopsis thaliana protein match is: Heavy metal transport/detoxification superfamily protein (TAIR:…	1.5069	-1.65401			AT3G24420	#N/A	alpha/beta-Hydrolases superfamily protein; FUNCTIONS IN: hydrolase activity; INVOLVED IN: biological_process unknown; LOCATED IN: endomembrane system; EXPRESSED IN: guard cell; CONTAINS InterPro DOMAIN/s: Alpha/beta hydrolase fold-1 (InterPro:IPR000073); BEST Arabidopsis thaliana protein match is: alpha/beta-Hydrolases superfamily protein (TAIR:AT4G37470.1); Has 7600 Blast hits to 7598 proteins i…	-2.21664	-2.53682		AT3G57020	#N/A
								AT1G66970	GDPDL1	SHV3-like 2 (SVL2); FUNCTIONS IN: glycerophosphodiester phosphodiesterase activity, kinase activity; INVOLVED IN: glycerol metabolic process, lipid metabolic process; LOCATED IN: anchored to plasma membrane, apoplast, chloroplast, anchored to membrane; EXPRESSED IN: 25 plant structures; EXPRESSED DURING: 13 growth stages; CONTAINS InterPro DOMAIN/s: PLC-like phosphodiesterase, TIM beta/alpha-barr…	-5.23867		AT5G17300	RVE1	REVEILLE 1 (RVE1); CONTAINS InterPro DOMAIN/s: SANT, DNA-binding (InterPro:IPR001005), Homeodomain-like (InterPro:IPR009057), Myb, DNA-binding (InterPro:IPR014778), HTH transcriptional regulator, Myb-type, DNA-binding (InterPro:IPR017930), Myb-like DNA-binding domain, SHAQKYF class (InterPro:IPR006447); BEST Arabidopsis thaliana protein match is: Homeodomain-like superfamily protein (TAIR:AT5G372…	-3.70308		AT3G52500	#N/A	Eukaryotic aspartyl protease family protein; FUNCTIONS IN: aspartic-type endopeptidase activity; INVOLVED IN: proteolysis; LOCATED IN: cell wall, membrane, plant-type cell wall; EXPRESSED IN: 22 plant structures; EXPRESSED DURING: 13 growth stages; CONTAINS InterPro DOMAIN/s: Peptidase aspartic (InterPro:IPR021109), Peptidase aspartic, catalytic (InterPro:IPR009007), Peptidase A1 (InterPro:IPR001…	-1.77088		AT1G23740	AOR	Oxidoreductase, zinc-binding dehydrogenase family protein; FUNCTIONS IN: oxidoreductase activity, zinc ion binding; INVOLVED IN: response to cold; LOCATED IN: in 6 components; EXPRESSED IN: 22 plant structures; EXPRESSED DURING: 14 growth stages; CONTAINS InterPro DOMAIN/s: GroES-like (InterPro:IPR011032), Alcohol dehydrogenase GroES-like (InterPro:IPR013154), Quinone oxidoreductase/zeta-crystall…	-1.79173	-2.08065		AT4G04770	ABC1	ATP binding cassette protein 1 (ABC1); FUNCTIONS IN: protein binding, ATPase activity, coupled to transmembrane movement of substances, transporter activity; INVOLVED IN: cellular iron ion homeostasis, regulation of response to red or far red light, iron-sulfur cluster assembly; LOCATED IN: chloroplast; EXPRESSED IN: 24 plant structures; EXPRESSED DURING: 15 growth stages; CONTAINS InterPro DOMAI…	-1.73939	-1.49558		AT1G42470	#N/A	Patched family protein; FUNCTIONS IN: hedgehog receptor activity; LOCATED IN: plasma membrane, membrane; EXPRESSED IN: 24 plant structures; EXPRESSED DURING: 14 growth stages; CONTAINS InterPro DOMAIN/s: Niemann-Pick C type protein (InterPro:IPR004765), Patched (InterPro:IPR003392), Sterol-sensing 5TM box (InterPro:IPR000731); BEST Arabidopsis thaliana protein match is: Patched family protein (TA…	1.6304	-1.60128			AT4G30450	#N/A	glycine-rich protein; Has 43753 Blast hits to 9269 proteins in 834 species: Archae - 55; Bacteria - 10441; Metazoa - 12146; Fungi - 3592; Plants - 5151; Viruses - 671; Other Eukaryotes - 11697 (source: NCBI BLink).	-2.18121	-1.98427		AT1G66970	GDPDL1
								AT1G13750	#N/A	Purple acid phosphatases superfamily protein; FUNCTIONS IN: hydrolase activity, protein serine/threonine phosphatase activity, metal ion binding, acid phosphatase activity; INVOLVED IN: biological_process unknown; LOCATED IN: endomembrane system; EXPRESSED IN: 21 plant structures; EXPRESSED DURING: 13 growth stages; CONTAINS InterPro DOMAIN/s: Purple acid phosphatase, N-terminal (InterPro:IPR0159…	-5.00222		AT5G16920	#N/A	Fasciclin-like arabinogalactan family protein; FUNCTIONS IN: molecular_function unknown; LOCATED IN: endomembrane system; EXPRESSED IN: leaf whorl, sepal, flower, seed; EXPRESSED DURING: petal differentiation and expansion stage, E expanded cotyledon stage; CONTAINS InterPro DOMAIN/s: FAS1 domain (InterPro:IPR000782); BEST Arabidopsis thaliana protein match is: Fasciclin-like arabinogalactan fami…	-3.48324		AT4G02715	#N/A	unknown protein; Has 30201 Blast hits to 17322 proteins in 780 species: Archae - 12; Bacteria - 1396; Metazoa - 17338; Fungi - 3422; Plants - 5037; Viruses - 0; Other Eukaryotes - 2996 (source: NCBI BLink).	-1.74451		AT5G64940	ATATH13	ABC2 homolog 13 (ATH13); FUNCTIONS IN: transporter activity; INVOLVED IN: transport; LOCATED IN: chloroplast, chloroplast envelope; EXPRESSED IN: 22 plant structures; EXPRESSED DURING: 13 growth stages; CONTAINS InterPro DOMAIN/s: ABC-1 (InterPro:IPR004147), Protein kinase-like domain (InterPro:IPR011009); BEST Arabidopsis thaliana protein match is: Protein kinase superfamily protein (TAIR:AT3G07…	-1.83151	-2.04669		AT5G13630	ABAR	GENOMES UNCOUPLED 5 (GUN5); FUNCTIONS IN: magnesium chelatase activity; INVOLVED IN: chlorophyll biosynthetic process, biosynthetic process; LOCATED IN: mitochondrion, magnesium chelatase complex, chloroplast, chloroplast inner membrane; EXPRESSED IN: 22 plant structures; EXPRESSED DURING: 13 growth stages; CONTAINS InterPro DOMAIN/s: CobN/magnesium chelatase (InterPro:IPR003672), Magnesium-chela…	-1.84282	-1.47746		AT2G25490	EBF1	EIN3-binding F box protein 1 (EBF1); CONTAINS InterPro DOMAIN/s: F-box domain, cyclin-like (InterPro:IPR001810), F-box domain, Skp2-like (InterPro:IPR022364), Leucine-rich repeat, cysteine-containing subtype (InterPro:IPR006553); BEST Arabidopsis thaliana protein match is: EIN3-binding F box protein 2 (TAIR:AT5G25350.1); Has 13069 Blast hits to 4728 proteins in 296 species: Archae - 0; Bacteria -…	1.65119	-1.54187			AT2G24280	#N/A	alpha/beta-Hydrolases superfamily protein; FUNCTIONS IN: serine-type peptidase activity, serine-type carboxypeptidase activity; INVOLVED IN: proteolysis; LOCATED IN: endomembrane system, lysosome; EXPRESSED IN: 22 plant structures; EXPRESSED DURING: 13 growth stages; CONTAINS InterPro DOMAIN/s: Peptidase S28 (InterPro:IPR008758); BEST Arabidopsis thaliana protein match is: Serine carboxypeptidase…	-2.17046	-2.02663		AT1G13750	#N/A
								AT5G59670	#N/A	Leucine-rich repeat protein kinase family protein; FUNCTIONS IN: kinase activity; INVOLVED IN: protein amino acid phosphorylation; LOCATED IN: endomembrane system; EXPRESSED IN: 17 plant structures; EXPRESSED DURING: 13 growth stages; CONTAINS InterPro DOMAIN/s: Protein kinase, ATP binding site (InterPro:IPR017441), Protein kinase, catalytic domain (InterPro:IPR000719), Leucine-rich repeat (Inter…	-4.74246		AT1G13080	CYP71B2	cytochrome P450, family 71, subfamily B, polypeptide 2 (CYP71B2); FUNCTIONS IN: electron carrier activity, monooxygenase activity, iron ion binding, oxygen binding, heme binding; INVOLVED IN: response to cyclopentenone, heat acclimation; EXPRESSED IN: 24 plant structures; EXPRESSED DURING: 13 growth stages; CONTAINS InterPro DOMAIN/s: Cytochrome P450 (InterPro:IPR001128), Cytochrome P450, E-class…	-3.21847		AT3G14067	#N/A	Subtilase family protein; FUNCTIONS IN: identical protein binding, serine-type endopeptidase activity; INVOLVED IN: proteolysis, negative regulation of catalytic activity; LOCATED IN: apoplast, plasma membrane, vacuole, plant-type cell wall; EXPRESSED IN: 24 plant structures; EXPRESSED DURING: 13 growth stages; CONTAINS InterPro DOMAIN/s: Protease-associated PA (InterPro:IPR003137), Proteinase in…	-1.74171		AT2G24280	#N/A	alpha/beta-Hydrolases superfamily protein; FUNCTIONS IN: serine-type peptidase activity, serine-type carboxypeptidase activity; INVOLVED IN: proteolysis; LOCATED IN: endomembrane system, lysosome; EXPRESSED IN: 22 plant structures; EXPRESSED DURING: 13 growth stages; CONTAINS InterPro DOMAIN/s: Peptidase S28 (InterPro:IPR008758); BEST Arabidopsis thaliana protein match is: Serine carboxypeptidase…	-2.17046	-2.02663		AT3G16140	PSAH-1	photosystem I subunit H-1 (PSAH-1); FUNCTIONS IN: molecular_function unknown; INVOLVED IN: photosynthesis; LOCATED IN: chloroplast thylakoid membrane, chloroplast, photosystem I reaction center; EXPRESSED IN: 23 plant structures; EXPRESSED DURING: 13 growth stages; CONTAINS InterPro DOMAIN/s: Photosystem I reaction centre subunit VI (InterPro:IPR004928); BEST Arabidopsis thaliana protein match is…	-1.58247	-1.4771		AT1G10760	GWD	STARCH EXCESS 1 (SEX1); FUNCTIONS IN: protein binding, alpha-glucan, water dikinase activity; INVOLVED IN: cold acclimation, response to symbiotic fungus, response to trehalose stimulus, circadian rhythm, starch catabolic process; LOCATED IN: mitochondrion, chloroplast stroma, chloroplast, chloroplast envelope; EXPRESSED IN: 24 plant structures; EXPRESSED DURING: 14 growth stages; CONTAINS InterP…	1.80046	-1.53864			AT2G26080	AtGLDP2	glycine decarboxylase P-protein 2 (GLDP2); FUNCTIONS IN: glycine dehydrogenase (decarboxylating) activity, ATP binding; INVOLVED IN: oxidation reduction, glycine decarboxylation via glycine cleavage system, glycine metabolic process; LOCATED IN: mitochondrion, glycine cleavage complex, chloroplast, chloroplast envelope; EXPRESSED IN: 33 plant structures; EXPRESSED DURING: 16 growth stages; CONTAI…	-2.06683	-1.97203		AT5G59670	#N/A
								AT3G17609	HYH	HY5-homolog (HYH); CONTAINS InterPro DOMAIN/s: Basic-leucine zipper (bZIP) transcription factor (InterPro:IPR004827), bZIP transcription factor, bZIP-1 (InterPro:IPR011616); BEST Arabidopsis thaliana protein match is: Basic-leucine zipper (bZIP) transcription factor family protein (TAIR:AT5G11260.1); Has 1704 Blast hits to 1704 proteins in 215 species: Archae - 0; Bacteria - 0; Metazoa - 880; Fun…	-4.59039		AT3G05690	ATHAP2B	nuclear factor Y, subunit A2 (NF-YA2); CONTAINS InterPro DOMAIN/s: CCAAT-binding transcription factor, subunit B (InterPro:IPR001289); BEST Arabidopsis thaliana protein match is: nuclear factor Y, subunit A10 (TAIR:AT5G06510.2); Has 655 Blast hits to 655 proteins in 159 species: Archae - 0; Bacteria - 0; Metazoa - 138; Fungi - 132; Plants - 359; Viruses - 0; Other Eukaryotes - 26 (source: NCBI BL…	-3.09433		AT4G27430	CIP7	COP1-interacting protein 7 (CIP7); FUNCTIONS IN: transcription activator activity; INVOLVED IN: chlorophyll biosynthetic process, response to light stimulus, anthocyanin biosynthetic process; LOCATED IN: nucleus, plasma membrane; EXPRESSED IN: 24 plant structures; EXPRESSED DURING: 13 growth stages; BEST Arabidopsis thaliana protein match is: disease resistance protein (TIR class), putative (TAIR…	-1.68057		AT4G30450	#N/A	glycine-rich protein; Has 43753 Blast hits to 9269 proteins in 834 species: Archae - 55; Bacteria - 10441; Metazoa - 12146; Fungi - 3592; Plants - 5151; Viruses - 671; Other Eukaryotes - 11697 (source: NCBI BLink).	-2.18121	-1.98427		AT4G02770	PSAD-1	photosystem I subunit D-1 (PSAD-1); FUNCTIONS IN: molecular_function unknown; INVOLVED IN: photosynthesis; LOCATED IN: in 6 components; EXPRESSED IN: 25 plant structures; EXPRESSED DURING: 14 growth stages; CONTAINS InterPro DOMAIN/s: Photosystem I protein PsaD (InterPro:IPR003685); BEST Arabidopsis thaliana protein match is: photosystem I subunit D-2 (TAIR:AT1G03130.1); Has 510 Blast hits to 510…	-1.51095	-1.45379		AT5G64740	CESA6	cellulose synthase 6 (CESA6); FUNCTIONS IN: cellulose synthase activity, transferase activity, transferring glycosyl groups; INVOLVED IN: in 6 processes; LOCATED IN: cortical microtubule, transverse to long axis, Golgi apparatus, cellulose synthase complex, plasma membrane, membrane; EXPRESSED IN: 25 plant structures; EXPRESSED DURING: 15 growth stages; CONTAINS InterPro DOMAIN/s: Cellulose synth…	1.50033	-1.50494			AT2G42690	#N/A	alpha/beta-Hydrolases superfamily protein; FUNCTIONS IN: triglyceride lipase activity; INVOLVED IN: lipid metabolic process; LOCATED IN: chloroplast; EXPRESSED IN: 22 plant structures; EXPRESSED DURING: 13 growth stages; CONTAINS InterPro DOMAIN/s: Lipase, class 3 (InterPro:IPR002921); BEST Arabidopsis thaliana protein match is: alpha/beta-Hydrolases superfamily protein (TAIR:AT4G18550.1); Has 77…	-1.96927	-1.75562		AT3G17609	HYH
								AT3G07580	#N/A	unknown protein; FUNCTIONS IN: molecular_function unknown; INVOLVED IN: biological_process unknown; LOCATED IN: chloroplast; EXPRESSED IN: 18 plant structures; EXPRESSED DURING: 12 growth stages; BEST Arabidopsis thaliana protein match is: unknown protein (TAIR:AT5G48335.1); Has 30201 Blast hits to 17322 proteins in 780 species: Archae - 12; Bacteria - 1396; Metazoa - 17338; Fungi - 3422; Plants …	-4.44327		AT3G11480	ATBSMT1	BSMT1; CONTAINS InterPro DOMAIN/s: SAM dependent carboxyl methyltransferase (InterPro:IPR005299); BEST Arabidopsis thaliana protein match is: S-adenosyl-L-methionine-dependent methyltransferases superfamily protein (TAIR:AT5G04370.1); Has 958 Blast hits to 946 proteins in 124 species: Archae - 0; Bacteria - 67; Metazoa - 9; Fungi - 5; Plants - 736; Viruses - 0; Other Eukaryotes - 141 (source: NCB…	-3.02527		AT2G36910	ABCB1	ATP binding cassette subfamily B1 (ABCB1); FUNCTIONS IN: ATPase activity, coupled to transmembrane movement of substances, calmodulin binding, auxin efflux transmembrane transporter activity; INVOLVED IN: in 10 processes; LOCATED IN: plasma membrane; EXPRESSED IN: 26 plant structures; EXPRESSED DURING: 13 growth stages; CONTAINS InterPro DOMAIN/s: ATPase, AAA+ type, core (InterPro:IPR003593), ABC…	-1.67016		AT2G26080	AtGLDP2	glycine decarboxylase P-protein 2 (GLDP2); FUNCTIONS IN: glycine dehydrogenase (decarboxylating) activity, ATP binding; INVOLVED IN: oxidation reduction, glycine decarboxylation via glycine cleavage system, glycine metabolic process; LOCATED IN: mitochondrion, glycine cleavage complex, chloroplast, chloroplast envelope; EXPRESSED IN: 33 plant structures; EXPRESSED DURING: 16 growth stages; CONTAI…	-2.06683	-1.97203		AT4G05180	PSBQ	photosystem II subunit Q-2 (PSBQ-2); FUNCTIONS IN: calcium ion binding; INVOLVED IN: peptidyl-cysteine S-nitrosylation; LOCATED IN: in 9 components; EXPRESSED IN: 23 plant structures; EXPRESSED DURING: 14 growth stages; CONTAINS InterPro DOMAIN/s: Photosystem II oxygen evolving complex protein PsbQ (InterPro:IPR008797); BEST Arabidopsis thaliana protein match is: photosystem II subunit QA (TAIR:A…	-1.80884	-1.45119		AT1G06460	ACD31.2	alpha-crystallin domain 32.1 (ACD32.1); INVOLVED IN: response to heat; LOCATED IN: peroxisome; EXPRESSED IN: 23 plant structures; EXPRESSED DURING: 15 growth stages; CONTAINS InterPro DOMAIN/s: Heat shock protein Hsp20 (InterPro:IPR002068), HSP20-like chaperone (InterPro:IPR008978); BEST Arabidopsis thaliana protein match is: heat shock protein 17.6A (TAIR:AT5G12030.1); Has 3590 Blast hits to 359…	2.19793	-1.46044			AT1G04800	#N/A	glycine-rich protein; FUNCTIONS IN: molecular_function unknown; INVOLVED IN: N-terminal protein myristoylation; LOCATED IN: endomembrane system; EXPRESSED IN: 17 plant structures; EXPRESSED DURING: 12 growth stages; Has 109132 Blast hits to 26905 proteins in 1855 species: Archae - 173; Bacteria - 37969; Metazoa - 32319; Fungi - 6881; Plants - 10265; Viruses - 1569; Other Eukaryotes - 19956 (sourc…	-1.89441	-6.74496		AT3G07580	#N/A
								AT4G11900	#N/A	S-locus lectin protein kinase family protein; FUNCTIONS IN: in 6 functions; INVOLVED IN: protein amino acid phosphorylation, recognition of pollen; LOCATED IN: endomembrane system; CONTAINS InterPro DOMAIN/s: Curculin-like (mannose-binding) lectin (InterPro:IPR001480), PAN-2 domain (InterPro:IPR013227), Apple-like (InterPro:IPR003609), Protein kinase, catalytic domain (InterPro:IPR000719), S-locu…	-4.43649		AT2G05100	LHCB2	photosystem II light harvesting complex gene 2.1 (LHCB2.1); FUNCTIONS IN: chlorophyll binding; INVOLVED IN: response to salt stress, response to blue light, response to red light, response to far red light, photosynthesis; LOCATED IN: in 7 components; EXPRESSED IN: 12 plant structures; CONTAINS InterPro DOMAIN/s: Chlorophyll A-B binding protein (InterPro:IPR001344); BEST Arabidopsis thaliana prot…	-2.7075		AT2G41475	#N/A	Embryo-specific protein 3, (ATS3); FUNCTIONS IN: molecular_function unknown; INVOLVED IN: biological_process unknown; LOCATED IN: endomembrane system; CONTAINS InterPro DOMAIN/s: Lipase/lipooxygenase, PLAT/LH2 (InterPro:IPR008976), Embryo-specific 3 (InterPro:IPR010417); BEST Arabidopsis thaliana protein match is: Embryo-specific protein 3, (ATS3) (TAIR:AT5G62200.1); Has 30201 Blast hits to 17322…	-1.61501		AT2G24270	ALDH11A3	aldehyde dehydrogenase 11A3 (ALDH11A3); FUNCTIONS IN: 3-chloroallyl aldehyde dehydrogenase activity, glyceraldehyde-3-phosphate dehydrogenase (NADP+) activity; INVOLVED IN: oxidation reduction, metabolic process; EXPRESSED IN: 26 plant structures; EXPRESSED DURING: 15 growth stages; CONTAINS InterPro DOMAIN/s: Aldehyde/histidinol dehydrogenase (InterPro:IPR016161), Aldehyde dehydrogenase (InterPr…	-1.88382	-1.92154		AT5G17170	ENH1	enhancer of sos3-1 (ENH1); FUNCTIONS IN: electron carrier activity, metal ion binding; LOCATED IN: chloroplast thylakoid membrane, chloroplast, chloroplast envelope; EXPRESSED IN: 22 plant structures; EXPRESSED DURING: 14 growth stages; CONTAINS InterPro DOMAIN/s: Rubredoxin-type Fe(Cys)4 protein (InterPro:IPR004039), PDZ/DHR/GLGF (InterPro:IPR001478); BEST Arabidopsis thaliana protein match is: …	-1.53206	-1.43308		AT1G30330	ARF6	auxin response factor 6 (ARF6); FUNCTIONS IN: sequence-specific DNA binding transcription factor activity; INVOLVED IN: flower development, response to auxin stimulus, regulation of transcription, DNA-dependent; LOCATED IN: nucleus; EXPRESSED IN: 28 plant structures; EXPRESSED DURING: 13 growth stages; CONTAINS InterPro DOMAIN/s: Aux/IAA-ARF-dimerisation (InterPro:IPR011525), Transcriptional fact…	1.49177	-1.4467			AT2G24270	ALDH11A3	aldehyde dehydrogenase 11A3 (ALDH11A3); FUNCTIONS IN: 3-chloroallyl aldehyde dehydrogenase activity, glyceraldehyde-3-phosphate dehydrogenase (NADP+) activity; INVOLVED IN: oxidation reduction, metabolic process; EXPRESSED IN: 26 plant structures; EXPRESSED DURING: 15 growth stages; CONTAINS InterPro DOMAIN/s: Aldehyde/histidinol dehydrogenase (InterPro:IPR016161), Aldehyde dehydrogenase (InterPr…	-1.88382	-1.92154		AT4G11900	#N/A
								AT1G03400	#N/A	2-oxoglutarate (2OG) and Fe(II)-dependent oxygenase superfamily protein; CONTAINS InterPro DOMAIN/s: Oxoglutarate/iron-dependent oxygenase (InterPro:IPR005123); BEST Arabidopsis thaliana protein match is: 2-oxoglutarate (2OG) and Fe(II)-dependent oxygenase superfamily protein (TAIR:AT1G03410.1); Has 8186 Blast hits to 8162 proteins in 1002 species: Archae - 0; Bacteria - 1123; Metazoa - 116; Fung…	-4.41058		AT4G24120	ATYSL1	YELLOW STRIPE like 1 (YSL1); CONTAINS InterPro DOMAIN/s: Oligopeptide transporter OPT superfamily (InterPro:IPR004813); BEST Arabidopsis thaliana protein match is: YELLOW STRIPE like 3 (TAIR:AT5G53550.2); Has 1803 Blast hits to 1757 proteins in 564 species: Archae - 19; Bacteria - 895; Metazoa - 0; Fungi - 312; Plants - 459; Viruses - 1; Other Eukaryotes - 117 (source: NCBI BLink).	-2.5582		AT3G15095	HCF243	unknown protein; FUNCTIONS IN: molecular_function unknown; INVOLVED IN: biological_process unknown; LOCATED IN: chloroplast; EXPRESSED IN: 22 plant structures; EXPRESSED DURING: 13 growth stages; Has 9762 Blast hits to 6439 proteins in 764 species: Archae - 77; Bacteria - 1339; Metazoa - 3211; Fungi - 718; Plants - 437; Viruses - 131; Other Eukaryotes - 3849 (source: NCBI BLink).	-1.61499		AT1G51402	#N/A	unknown protein; FUNCTIONS IN: molecular_function unknown; INVOLVED IN: biological_process unknown; LOCATED IN: endomembrane system; Has 30201 Blast hits to 17322 proteins in 780 species: Archae - 12; Bacteria - 1396; Metazoa - 17338; Fungi - 3422; Plants - 5037; Viruses - 0; Other Eukaryotes - 2996 (source: NCBI BLink).	-1.67328	-1.8936		AT4G37930	SHM1	serine transhydroxymethyltransferase 1 (SHM1); FUNCTIONS IN: poly(U) RNA binding, glycine hydroxymethyltransferase activity; INVOLVED IN: in 8 processes; LOCATED IN: in 9 components; EXPRESSED IN: 28 plant structures; EXPRESSED DURING: 17 growth stages; CONTAINS InterPro DOMAIN/s: Pyridoxal phosphate-dependent transferase, major domain (InterPro:IPR015424), Serine hydroxymethyltransferase, pyrido…	-1.5511	-1.42657		AT5G61780	AtTudor2	TUDOR-SN protein 2 (Tudor2); FUNCTIONS IN: RNA binding, nuclease activity, nucleic acid binding; INVOLVED IN: response to cadmium ion, protein secretion, gibberellin biosynthetic process, seed germination, response to stress; LOCATED IN: cytosol, nuclear envelope, endoplasmic reticulum; EXPRESSED IN: 29 plant structures; EXPRESSED DURING: 17 growth stages; CONTAINS InterPro DOMAIN/s: Staphylococc…	1.47909	-1.42345			AT1G68010	ATHPR1	hydroxypyruvate reductase (HPR); FUNCTIONS IN: glycerate dehydrogenase activity, poly(U) RNA binding; INVOLVED IN: photorespiration; LOCATED IN: apoplast, chloroplast, peroxisome; EXPRESSED IN: 23 plant structures; EXPRESSED DURING: 15 growth stages; CONTAINS InterPro DOMAIN/s: D-isomer specific 2-hydroxyacid dehydrogenase, catalytic domain (InterPro:IPR006139), D-isomer specific 2-hydroxyacid de…	-1.86797	-2.19661		AT1G03400	#N/A
								AT4G25940	#N/A	ENTH/ANTH/VHS superfamily protein; FUNCTIONS IN: phospholipid binding, clathrin binding, binding, phosphatidylinositol binding; INVOLVED IN: clathrin coat assembly; LOCATED IN: clathrin coat; EXPRESSED IN: 14 plant structures; EXPRESSED DURING: 10 growth stages; CONTAINS InterPro DOMAIN/s: Epsin-like, N-terminal (InterPro:IPR013809), ANTH (InterPro:IPR011417), ENTH/VHS (InterPro:IPR008942), Clath…	-4.05454		AT2G05070	LHCB2	photosystem II light harvesting complex gene 2.2 (LHCB2.2); FUNCTIONS IN: chlorophyll binding; INVOLVED IN: photosynthesis, light harvesting, photosynthesis; LOCATED IN: in 7 components; EXPRESSED IN: guard cell, juvenile leaf, cultured cell, leaf; CONTAINS InterPro DOMAIN/s: Chlorophyll A-B binding protein (InterPro:IPR001344); BEST Arabidopsis thaliana protein match is: photosystem II light har…	-2.41929		AT1G25440	BBX15	B-box type zinc finger protein with CCT domain; FUNCTIONS IN: sequence-specific DNA binding transcription factor activity, zinc ion binding; INVOLVED IN: regulation of transcription; LOCATED IN: membrane; EXPRESSED IN: leaf; CONTAINS InterPro DOMAIN/s: CCT domain (InterPro:IPR010402), Zinc finger, B-box (InterPro:IPR000315); BEST Arabidopsis thaliana protein match is: B-box type zinc finger prote…	-1.59517		AT3G23400	FIB4	fibrillin 4 (FIB4); FUNCTIONS IN: structural molecule activity; LOCATED IN: in 8 components; EXPRESSED IN: 24 plant structures; EXPRESSED DURING: 14 growth stages; CONTAINS InterPro DOMAIN/s: Plastid lipid-associated protein/fibrillin (InterPro:IPR006843); BEST Arabidopsis thaliana protein match is: Plastid-lipid associated protein PAP / fibrillin family protein (TAIR:AT3G26070.1); Has 367 Blast …	-1.42876	-1.82963		AT5G05170	ATCESA3	CONSTITUTIVE EXPRESSION OF VSP 1 (CEV1); FUNCTIONS IN: cellulose synthase activity, transferase activity, transferring glycosyl groups; INVOLVED IN: primary cell wall biogenesis, cellulose biosynthetic process, defense response; LOCATED IN: Golgi apparatus, plasma membrane; EXPRESSED IN: 27 plant structures; EXPRESSED DURING: 14 growth stages; CONTAINS InterPro DOMAIN/s: Cellulose synthase (Inter…	-1.28216	-1.42287		AT2G15970	ATCOR413-PM1	cold regulated 413 plasma membrane 1 (COR413-PM1); FUNCTIONS IN: molecular_function unknown; INVOLVED IN: cold acclimation, cellular response to water deprivation, response to abscisic acid stimulus; LOCATED IN: plasma membrane, vacuole; EXPRESSED IN: 22 plant structures; EXPRESSED DURING: 13 growth stages; CONTAINS InterPro DOMAIN/s: Cold acclimation WCOR413 (InterPro:IPR008892); BEST Arabidopsi…	1.46511	-1.26744			AT5G64940	ATATH13	ABC2 homolog 13 (ATH13); FUNCTIONS IN: transporter activity; INVOLVED IN: transport; LOCATED IN: chloroplast, chloroplast envelope; EXPRESSED IN: 22 plant structures; EXPRESSED DURING: 13 growth stages; CONTAINS InterPro DOMAIN/s: ABC-1 (InterPro:IPR004147), Protein kinase-like domain (InterPro:IPR011009); BEST Arabidopsis thaliana protein match is: Protein kinase superfamily protein (TAIR:AT3G07…	-1.83151	-2.04669		AT4G25940	#N/A
								AT3G51920	ATCML9	calmodulin 9 (CAM9); FUNCTIONS IN: calcium ion binding; INVOLVED IN: response to salt stress, response to water deprivation, detection of calcium ion, calcium-mediated signaling, response to abscisic acid stimulus; LOCATED IN: cytosol, nucleus; EXPRESSED IN: 24 plant structures; EXPRESSED DURING: 13 growth stages; CONTAINS InterPro DOMAIN/s: EF-Hand 1, calcium-binding site (InterPro:IPR018247), E…	-3.40104		AT2G44745	AtWRKY12	WRKY family transcription factor; CONTAINS InterPro DOMAIN/s: DNA-binding WRKY (InterPro:IPR003657); BEST Arabidopsis thaliana protein match is: WRKY DNA-binding protein 13 (TAIR:AT4G39410.1); Has 3506 Blast hits to 3049 proteins in 189 species: Archae - 0; Bacteria - 0; Metazoa - 0; Fungi - 0; Plants - 3483; Viruses - 0; Other Eukaryotes - 23 (source: NCBI BLink).	-2.39529		AT5G54770	THI1	THI1; FUNCTIONS IN: protein homodimerization activity, zinc ion binding; INVOLVED IN: oxazole or thiazole biosynthetic process, response to cold, thiamin biosynthetic process, response to DNA damage stimulus; LOCATED IN: in 6 components; EXPRESSED IN: 22 plant structures; EXPRESSED DURING: 15 growth stages; CONTAINS InterPro DOMAIN/s: Thiamine biosynthesis Thi4 protein (InterPro:IPR002922); Has 1…	-1.5805		AT5G16400	ATF2	thioredoxin F2 (TRXF2); FUNCTIONS IN: enzyme activator activity; INVOLVED IN: positive regulation of catalytic activity; LOCATED IN: chloroplast stroma, chloroplast; EXPRESSED IN: 21 plant structures; EXPRESSED DURING: 13 growth stages; CONTAINS InterPro DOMAIN/s: Thioredoxin fold (InterPro:IPR012335), Thioredoxin, core (InterPro:IPR015467), Thioredoxin domain (InterPro:IPR013766), Thioredoxin, c…	-1.63893	-1.79542		AT1G44575	CP22	NONPHOTOCHEMICAL QUENCHING 4 (NPQ4); FUNCTIONS IN: chlorophyll binding, xanthophyll binding; INVOLVED IN: response to karrikin, nonphotochemical quenching; LOCATED IN: thylakoid, chloroplast thylakoid membrane, chloroplast, PSII associated light-harvesting complex II, membrane; EXPRESSED IN: 23 plant structures; EXPRESSED DURING: 14 growth stages; Has 242 Blast hits to 188 proteins in 60 species:…	-1.49098	-1.41367		AT5G46430	#N/A	Ribosomal protein L32e; FUNCTIONS IN: structural constituent of ribosome; INVOLVED IN: translation, ribosome biogenesis; LOCATED IN: ribosome, cytosolic large ribosomal subunit; CONTAINS InterPro DOMAIN/s: Ribosomal protein L32e (InterPro:IPR001515), Ribosomal protein L32e, conserved site (InterPro:IPR018263); BEST Arabidopsis thaliana protein match is: Ribosomal protein L32e (TAIR:AT4G18100.1); …	-1.16397	1.15437			AT1G23740	AOR	Oxidoreductase, zinc-binding dehydrogenase family protein; FUNCTIONS IN: oxidoreductase activity, zinc ion binding; INVOLVED IN: response to cold; LOCATED IN: in 6 components; EXPRESSED IN: 22 plant structures; EXPRESSED DURING: 14 growth stages; CONTAINS InterPro DOMAIN/s: GroES-like (InterPro:IPR011032), Alcohol dehydrogenase GroES-like (InterPro:IPR013154), Quinone oxidoreductase/zeta-crystall…	-1.79173	-2.08065		AT3G51920	ATCML9
								AT1G33110	#N/A	MATE efflux family protein; FUNCTIONS IN: antiporter activity, drug transmembrane transporter activity, transporter activity; INVOLVED IN: drug transmembrane transport, transmembrane transport; LOCATED IN: membrane; EXPRESSED IN: 22 plant structures; EXPRESSED DURING: 13 growth stages; CONTAINS InterPro DOMAIN/s: Multi antimicrobial extrusion protein MatE (InterPro:IPR002528); BEST Arabidopsis th…	-3.25421		AT2G22240	ATIPS2	myo-inositol-1-phosphate synthase 2 (MIPS2); CONTAINS InterPro DOMAIN/s: Myo-inositol-1-phosphate synthase (InterPro:IPR002587), Myo-inositol-1-phosphate synthase, GAPDH-like (InterPro:IPR013021), NAD(P)-binding domain (InterPro:IPR016040); BEST Arabidopsis thaliana protein match is: myo-inositol-1-phosphate synthase 1 (TAIR:AT4G39800.1); Has 1859 Blast hits to 1855 proteins in 512 species: Archa…	-2.38143		AT2G22795	#N/A	unknown protein; BEST Arabidopsis thaliana protein match is: unknown protein (TAIR:AT4G37820.1); Has 799854 Blast hits to 188815 proteins in 4452 species: Archae - 4529; Bacteria - 144236; Metazoa - 287749; Fungi - 87083; Plants - 43826; Viruses - 3662; Other Eukaryotes - 228769 (source: NCBI BLink).	-1.55325		AT3G56940	ACSF	COPPER RESPONSE DEFECT 1 (CRD1); FUNCTIONS IN: magnesium-protoporphyrin IX monomethyl ester (oxidative) cyclase activity, DNA binding; INVOLVED IN: chlorophyll biosynthetic process, oxidation reduction, photosynthesis; LOCATED IN: chloroplast thylakoid membrane, chloroplast, chloroplast inner membrane, chloroplast envelope; EXPRESSED IN: 23 plant structures; EXPRESSED DURING: 14 growth stages; CO…	-1.54693	-1.78763		AT2G39730	RCA	rubisco activase (RCA); FUNCTIONS IN: enzyme regulator activity, ADP binding, ribulose-1,5-bisphosphate carboxylase/oxygenase activator activity, ATP binding; INVOLVED IN: response to cold, response to light stimulus, defense response to bacterium; LOCATED IN: in 11 components; EXPRESSED IN: 26 plant structures; EXPRESSED DURING: 15 growth stages; CONTAINS InterPro DOMAIN/s: ATPase, AAA-type, cor…	-1.84629	-1.41165		AT3G57470	#N/A	Insulinase (Peptidase family M16) family protein; FUNCTIONS IN: metalloendopeptidase activity, zinc ion binding, catalytic activity, metal ion binding; INVOLVED IN: proteolysis; LOCATED IN: cellular_component unknown; EXPRESSED IN: 22 plant structures; EXPRESSED DURING: 13 growth stages; CONTAINS InterPro DOMAIN/s: Peptidase M16, zinc-binding site (InterPro:IPR001431), Peptidase M16, C-terminal (…	-1.7096	1.55439			AT2G43910	ATHOL1	HARMLESS TO OZONE LAYER 1 (HOL1); FUNCTIONS IN: methyltransferase activity, thiopurine S-methyltransferase activity; INVOLVED IN: metabolic process; LOCATED IN: plasma membrane; EXPRESSED IN: guard cell, cultured cell, leaf; CONTAINS InterPro DOMAIN/s: Thiopurine S-methyltransferase (InterPro:IPR008854); BEST Arabidopsis thaliana protein match is: S-adenosyl-L-methionine-dependent methyltransfera…	-1.72832	-1.58454		AT1G33110	#N/A
								AT1G74440	#N/A	Protein of unknown function (DUF962); CONTAINS InterPro DOMAIN/s: Protein of unknown function DUF962 (InterPro:IPR009305); BEST Arabidopsis thaliana protein match is: Protein of unknown function (DUF962) (TAIR:AT1G18720.1); Has 608 Blast hits to 608 proteins in 290 species: Archae - 0; Bacteria - 318; Metazoa - 3; Fungi - 143; Plants - 86; Viruses - 0; Other Eukaryotes - 58 (source: NCBI BLink).	-3.1029		AT3G60890	ZPR2	LITTLE ZIPPER 2 (ZPR2); BEST Arabidopsis thaliana protein match is: protein binding (TAIR:AT2G45450.1); Has 63 Blast hits to 63 proteins in 10 species: Archae - 0; Bacteria - 0; Metazoa - 0; Fungi - 0; Plants - 63; Viruses - 0; Other Eukaryotes - 0 (source: NCBI BLink).	-2.37756		AT4G36360	BGAL3	beta-galactosidase 3 (BGAL3); FUNCTIONS IN: beta-galactosidase activity; INVOLVED IN: lactose catabolic process, using glucoside 3-dehydrogenase, carbohydrate metabolic process, lactose catabolic process via UDP-galactose, lactose catabolic process; LOCATED IN: endomembrane system; EXPRESSED IN: 23 plant structures; EXPRESSED DURING: 13 growth stages; CONTAINS InterPro DOMAIN/s: Glycoside hydrola…	-1.54024		AT5G35630	ATGSL1	glutamine synthetase 2 (GS2); FUNCTIONS IN: glutamate-ammonia ligase activity; INVOLVED IN: in 8 processes; LOCATED IN: in 9 components; EXPRESSED IN: 25 plant structures; EXPRESSED DURING: 14 growth stages; CONTAINS InterPro DOMAIN/s: Glutamine synthetase, catalytic domain (InterPro:IPR008146), Glutamine synthetase, beta-Grasp (InterPro:IPR008147), Glutamine synthetase/guanido kinase, catalytic …	-1.4303	-1.76617		AT1G53210	AtNCL	sodium/calcium exchanger family protein / calcium-binding EF hand family protein; FUNCTIONS IN: calcium ion binding; INVOLVED IN: transmembrane transport; LOCATED IN: vacuolar membrane, plasma membrane, vacuole, membrane, plant-type vacuole; EXPRESSED IN: 27 plant structures; EXPRESSED DURING: 16 growth stages; CONTAINS InterPro DOMAIN/s: EF-Hand 1, calcium-binding site (InterPro:IPR018247), Sodi…	-1.50003	-1.40812		AT1G47530	#N/A	MATE efflux family protein; FUNCTIONS IN: antiporter activity, drug transmembrane transporter activity, transporter activity; INVOLVED IN: drug transmembrane transport, ripening, transmembrane transport; LOCATED IN: plasma membrane, membrane; EXPRESSED IN: 23 plant structures; EXPRESSED DURING: 13 growth stages; CONTAINS InterPro DOMAIN/s: Multi antimicrobial extrusion protein MatE (InterPro:IPR0…	-1.87877	1.65706			AT1G51402	#N/A	unknown protein; FUNCTIONS IN: molecular_function unknown; INVOLVED IN: biological_process unknown; LOCATED IN: endomembrane system; Has 30201 Blast hits to 17322 proteins in 780 species: Archae - 12; Bacteria - 1396; Metazoa - 17338; Fungi - 3422; Plants - 5037; Viruses - 0; Other Eukaryotes - 2996 (source: NCBI BLink).	-1.67328	-1.8936		AT1G74440	#N/A
								AT5G07770	AtFH16	Actin-binding FH2 protein; FUNCTIONS IN: actin binding; INVOLVED IN: cellular component organization, actin cytoskeleton organization; LOCATED IN: chloroplast; EXPRESSED IN: 20 plant structures; EXPRESSED DURING: 8 growth stages; CONTAINS InterPro DOMAIN/s: Actin-binding FH2/DRF autoregulatory (InterPro:IPR003104), Actin-binding FH2 (InterPro:IPR015425); BEST Arabidopsis thaliana protein match is…	-2.99887		AT4G33010	AtGLDP1	glycine decarboxylase P-protein 1 (GLDP1); FUNCTIONS IN: glycine dehydrogenase (decarboxylating) activity, protein binding; INVOLVED IN: glycine catabolic process, response to cadmium ion, glycine decarboxylation via glycine cleavage system; LOCATED IN: mitochondrion, apoplast, glycine cleavage complex, chloroplast, chloroplast envelope; EXPRESSED IN: 31 plant structures; EXPRESSED DURING: 16 gro…	-2.34841		AT1G13280	AOC4	allene oxide cyclase 4 (AOC4); FUNCTIONS IN: allene-oxide cyclase activity; INVOLVED IN: jasmonic acid biosynthetic process; LOCATED IN: plasma membrane, chloroplast; EXPRESSED IN: 24 plant structures; EXPRESSED DURING: 13 growth stages; CONTAINS InterPro DOMAIN/s: Allene oxide cyclase (InterPro:IPR009410); BEST Arabidopsis thaliana protein match is: allene oxide cyclase 3 (TAIR:AT3G25780.1); Has…	-1.5293		AT2G42690	#N/A	alpha/beta-Hydrolases superfamily protein; FUNCTIONS IN: triglyceride lipase activity; INVOLVED IN: lipid metabolic process; LOCATED IN: chloroplast; EXPRESSED IN: 22 plant structures; EXPRESSED DURING: 13 growth stages; CONTAINS InterPro DOMAIN/s: Lipase, class 3 (InterPro:IPR002921); BEST Arabidopsis thaliana protein match is: alpha/beta-Hydrolases superfamily protein (TAIR:AT4G18550.1); Has 77…	-1.96927	-1.75562		AT1G55670	PSAG	photosystem I subunit G (PSAG); FUNCTIONS IN: molecular_function unknown; INVOLVED IN: photosynthetic NADP+ reduction, photosystem I stabilization, protein stabilization, photosynthetic electron transport in photosystem I, photosynthesis; LOCATED IN: in 7 components; EXPRESSED IN: 24 plant structures; EXPRESSED DURING: 14 growth stages; CONTAINS InterPro DOMAIN/s: Photosystem I reaction centre, P…	-1.75485	-1.40571		AT4G11830	PLDGAMMA2	phospholipase D gamma 2 (PLDGAMMA2); FUNCTIONS IN: phospholipase D activity; INVOLVED IN: phospholipid catabolic process; LOCATED IN: cytosolic ribosome, chloroplast; EXPRESSED IN: 23 plant structures; EXPRESSED DURING: 13 growth stages; CONTAINS InterPro DOMAIN/s: C2 membrane targeting protein (InterPro:IPR018029), C2 calcium/lipid-binding domain, CaLB (InterPro:IPR008973), Phospholipase D (Inte…	-1.81099	1.81067			AT2G34460	#N/A	NAD(P)-binding Rossmann-fold superfamily protein; FUNCTIONS IN: binding, catalytic activity; INVOLVED IN: metabolic process; LOCATED IN: chloroplast thylakoid membrane, chloroplast, plastoglobule, chloroplast envelope; EXPRESSED IN: 21 plant structures; EXPRESSED DURING: 13 growth stages; CONTAINS InterPro DOMAIN/s: NAD(P)-binding domain (InterPro:IPR016040), NmrA-like (InterPro:IPR008030); BEST …	-1.66625	-1.59185		AT5G07770	AtFH16
								AT4G16990	RLM3	RESISTANCE TO LEPTOSPHAERIA MACULANS 3 (RLM3); FUNCTIONS IN: transmembrane receptor activity, ATP binding; INVOLVED IN: defense response to fungus, incompatible interaction, regulation of defense response by callose deposition, defense response; LOCATED IN: intrinsic to membrane; EXPRESSED IN: 20 plant structures; EXPRESSED DURING: 13 growth stages; CONTAINS InterPro DOMAIN/s: NB-ARC (InterPro:IP…	-2.96598		AT3G49160	#N/A	pyruvate kinase family protein; FUNCTIONS IN: pyruvate kinase activity, magnesium ion binding, potassium ion binding, catalytic activity; INVOLVED IN: glycolysis; LOCATED IN: cellular_component unknown; EXPRESSED IN: 24 plant structures; EXPRESSED DURING: 15 growth stages; CONTAINS InterPro DOMAIN/s: Pyruvate/Phosphoenolpyruvate kinase, catalytic core (InterPro:IPR015813), Pyruvate kinase, beta-b…	-2.33084		AT3G02170	LNG2	LONGIFOLIA2 (LNG2); BEST Arabidopsis thaliana protein match is: longifolia1 (TAIR:AT5G15580.1); Has 1276 Blast hits to 643 proteins in 119 species: Archae - 0; Bacteria - 21; Metazoa - 420; Fungi - 51; Plants - 161; Viruses - 6; Other Eukaryotes - 617 (source: NCBI BLink).	-1.47653		AT5G38980	#N/A	unknown protein; FUNCTIONS IN: molecular_function unknown; INVOLVED IN: biological_process unknown; LOCATED IN: endomembrane system; EXPRESSED IN: 22 plant structures; EXPRESSED DURING: 13 growth stages; Has 3 Blast hits to 3 proteins in 1 species: Archae - 0; Bacteria - 0; Metazoa - 0; Fungi - 0; Plants - 3; Viruses - 0; Other Eukaryotes - 0 (source: NCBI BLink).	-2.60378	-1.66909		AT1G32060	PRK	phosphoribulokinase (PRK); FUNCTIONS IN: protein binding, phosphoribulokinase activity, ATP binding; INVOLVED IN: response to cold, defense response to bacterium, biosynthetic process, peptidyl-cysteine S-nitrosylation; LOCATED IN: in 8 components; EXPRESSED IN: 24 plant structures; EXPRESSED DURING: 15 growth stages; CONTAINS InterPro DOMAIN/s: Phosphoribulokinase/uridine kinase (InterPro:IPR006…	-1.84212	-1.40559		AT4G02970	AT7SL-1	7SL RNA1 (AT7SL-1); CONTAINS InterPro DOMAIN/s: Ubiquitin (InterPro:IPR000626), Ubiquitin supergroup (InterPro:IPR019955); BEST Arabidopsis thaliana protein match is: ubiquitin family protein (TAIR:AT4G03350.1); Has 8670 Blast hits to 3996 proteins in 634 species: Archae - 0; Bacteria - 6; Metazoa - 3720; Fungi - 1035; Plants - 2265; Viruses - 166; Other Eukaryotes - 1478 (source: NCBI BLink).	-2.17378	2.31018			AT5G16400	ATF2	thioredoxin F2 (TRXF2); FUNCTIONS IN: enzyme activator activity; INVOLVED IN: positive regulation of catalytic activity; LOCATED IN: chloroplast stroma, chloroplast; EXPRESSED IN: 21 plant structures; EXPRESSED DURING: 13 growth stages; CONTAINS InterPro DOMAIN/s: Thioredoxin fold (InterPro:IPR012335), Thioredoxin, core (InterPro:IPR015467), Thioredoxin domain (InterPro:IPR013766), Thioredoxin, c…	-1.63893	-1.79542		AT4G16990	RLM3
								AT4G27740	#N/A	Yippee family putative zinc-binding protein; CONTAINS InterPro DOMAIN/s: Yippee-like protein (InterPro:IPR004910); BEST Arabidopsis thaliana protein match is: Yippee family putative zinc-binding protein (TAIR:AT4G27745.1); Has 984 Blast hits to 980 proteins in 211 species: Archae - 0; Bacteria - 0; Metazoa - 457; Fungi - 211; Plants - 235; Viruses - 0; Other Eukaryotes - 81 (source: NCBI BLink).	-2.47784		AT3G43670	#N/A	Copper amine oxidase family protein; FUNCTIONS IN: primary amine oxidase activity, quinone binding, copper ion binding; INVOLVED IN: oxidation reduction, amine metabolic process; LOCATED IN: endomembrane system; EXPRESSED IN: 20 plant structures; EXPRESSED DURING: 13 growth stages; CONTAINS InterPro DOMAIN/s: Copper amine oxidase, N-terminal (InterPro:IPR016182), Copper amine oxidase, N2-terminal…	-2.32376		AT3G15840	PIFI	post-illumination chlorophyll fluorescence increase (PIFI); FUNCTIONS IN: molecular_function unknown; INVOLVED IN: chlororespiration; LOCATED IN: thylakoid, chloroplast stroma, chloroplast; EXPRESSED IN: 21 plant structures; EXPRESSED DURING: 13 growth stages; Has 53 Blast hits to 53 proteins in 14 species: Archae - 0; Bacteria - 0; Metazoa - 0; Fungi - 0; Plants - 49; Viruses - 0; Other Eukaryot…	-1.46934		AT5G51970	#N/A	GroES-like zinc-binding alcohol dehydrogenase family protein; FUNCTIONS IN: oxidoreductase activity, zinc ion binding; INVOLVED IN: oxidation reduction; EXPRESSED IN: 24 plant structures; EXPRESSED DURING: 15 growth stages; CONTAINS InterPro DOMAIN/s: GroES-like (InterPro:IPR011032), Alcohol dehydrogenase GroES-like (InterPro:IPR013154), Alcohol dehydrogenase, zinc-containing, conserved site (Int…	-1.54092	-1.66372		AT3G30390	#N/A	Transmembrane amino acid transporter family protein; FUNCTIONS IN: amino acid transmembrane transporter activity; INVOLVED IN: amino acid transport; LOCATED IN: plasma membrane, vacuole, membrane; EXPRESSED IN: 25 plant structures; EXPRESSED DURING: 15 growth stages; CONTAINS InterPro DOMAIN/s: Amino acid transporter, transmembrane (InterPro:IPR013057); BEST Arabidopsis thaliana protein match is:…	-1.60979	-1.39062		AT4G34400	#N/A	AP2/B3-like transcriptional factor family protein; FUNCTIONS IN: DNA binding, sequence-specific DNA binding transcription factor activity; INVOLVED IN: regulation of transcription, DNA-dependent; LOCATED IN: endomembrane system; EXPRESSED IN: 17 plant structures; EXPRESSED DURING: 9 growth stages; CONTAINS InterPro DOMAIN/s: Transcriptional factor B3 (InterPro:IPR003340); BEST Arabidopsis thalian…	-2.04142	2.66408			AT4G15560	AtCLA1	CLOROPLASTOS ALTERADOS 1 (CLA1); FUNCTIONS IN: 1-deoxy-D-xylulose-5-phosphate synthase activity; INVOLVED IN: chlorophyll biosynthetic process, response to light stimulus, isopentenyl diphosphate biosynthetic process, mevalonate-independent pathway; LOCATED IN: chloroplast; EXPRESSED IN: 26 plant structures; EXPRESSED DURING: 13 growth stages; CONTAINS InterPro DOMAIN/s: Transketolase, N-terminal…	-1.54965	-2.08151		AT4G27740	#N/A
								AT3G47250	#N/A	Plant protein of unknown function (DUF247); CONTAINS InterPro DOMAIN/s: Protein of unknown function DUF247, plant (InterPro:IPR004158); BEST Arabidopsis thaliana protein match is: Plant protein of unknown function (DUF247) (TAIR:AT3G47200.2); Has 1106 Blast hits to 1004 proteins in 19 species: Archae - 0; Bacteria - 0; Metazoa - 0; Fungi - 0; Plants - 1106; Viruses - 0; Other Eukaryotes - 0 (sour…	-2.39705		AT1G75280	#N/A	NmrA-like negative transcriptional regulator family protein; FUNCTIONS IN: binding, catalytic activity; INVOLVED IN: response to oxidative stress, response to cadmium ion, response to cyclopentenone; LOCATED IN: plasma membrane; EXPRESSED IN: 26 plant structures; EXPRESSED DURING: 13 growth stages; CONTAINS InterPro DOMAIN/s: NAD(P)-binding domain (InterPro:IPR016040), NmrA-like (InterPro:IPR0080…	-2.32138		AT3G08530	AtCHC2	Clathrin, heavy chain; FUNCTIONS IN: structural molecule activity, binding; INVOLVED IN: intracellular protein transport, vesicle-mediated transport; LOCATED IN: plasma membrane, chloroplast, membrane; EXPRESSED IN: guard cell, leaf; EXPRESSED DURING: seedling growth; CONTAINS InterPro DOMAIN/s: Clathrin, heavy chain (InterPro:IPR016341), Clathrin, heavy chain, linker/propeller domain (InterPro:I…	-1.4546		AT2G34460	#N/A	NAD(P)-binding Rossmann-fold superfamily protein; FUNCTIONS IN: binding, catalytic activity; INVOLVED IN: metabolic process; LOCATED IN: chloroplast thylakoid membrane, chloroplast, plastoglobule, chloroplast envelope; EXPRESSED IN: 21 plant structures; EXPRESSED DURING: 13 growth stages; CONTAINS InterPro DOMAIN/s: NAD(P)-binding domain (InterPro:IPR016040), NmrA-like (InterPro:IPR008030); BEST …	-1.66625	-1.59185		AT5G17920	ATCIMS	ATMS1; FUNCTIONS IN: 5-methyltetrahydropteroyltriglutamate-homocysteine S-methyltransferase activity, copper ion binding, methionine synthase activity; INVOLVED IN: response to cadmium ion, response to zinc ion, response to salt stress, methionine biosynthetic process; LOCATED IN: in 7 components; EXPRESSED IN: 12 plant structures; EXPRESSED DURING: seedling growth, seed development stages; CONTA…	-1.34984	-1.36442									AT3G56940	ACSF	COPPER RESPONSE DEFECT 1 (CRD1); FUNCTIONS IN: magnesium-protoporphyrin IX monomethyl ester (oxidative) cyclase activity, DNA binding; INVOLVED IN: chlorophyll biosynthetic process, oxidation reduction, photosynthesis; LOCATED IN: chloroplast thylakoid membrane, chloroplast, chloroplast inner membrane, chloroplast envelope; EXPRESSED IN: 23 plant structures; EXPRESSED DURING: 14 growth stages; CO…	-1.54693	-1.78763		AT3G47250	#N/A
								AT2G33530	scpl46	serine carboxypeptidase-like 46 (scpl46); FUNCTIONS IN: serine-type carboxypeptidase activity; INVOLVED IN: proteolysis; LOCATED IN: plant-type cell wall; EXPRESSED IN: 21 plant structures; EXPRESSED DURING: 13 growth stages; CONTAINS InterPro DOMAIN/s: Peptidase S10, serine carboxypeptidase (InterPro:IPR001563), Peptidase S10, serine carboxypeptidase, active site (InterPro:IPR018202); BEST Arabi…	-2.39637		AT3G10420	SPD1	P-loop containing nucleoside triphosphate hydrolases superfamily protein; FUNCTIONS IN: nucleoside-triphosphatase activity, nucleotide binding; LOCATED IN: chloroplast; EXPRESSED IN: 20 plant structures; EXPRESSED DURING: 12 growth stages; CONTAINS InterPro DOMAIN/s: ATPase, AAA+ type, core (InterPro:IPR003593); BEST Arabidopsis thaliana protein match is: P-loop containing nucleoside triphosphate…	-2.30783		AT5G49460	ACLB-2	ATP citrate lyase subunit B 2 (ACLB-2); FUNCTIONS IN: ATP citrate synthase activity; INVOLVED IN: acetyl-CoA biosynthetic process; LOCATED IN: cytosol, citrate lyase complex, plasma membrane; EXPRESSED IN: 24 plant structures; EXPRESSED DURING: 13 growth stages; CONTAINS InterPro DOMAIN/s: Succinyl-CoA synthetase, beta subunit, conserved site (InterPro:IPR017866), Citrate synthase-like, small alp…	-1.45362		AT2G43910	ATHOL1	HARMLESS TO OZONE LAYER 1 (HOL1); FUNCTIONS IN: methyltransferase activity, thiopurine S-methyltransferase activity; INVOLVED IN: metabolic process; LOCATED IN: plasma membrane; EXPRESSED IN: guard cell, cultured cell, leaf; CONTAINS InterPro DOMAIN/s: Thiopurine S-methyltransferase (InterPro:IPR008854); BEST Arabidopsis thaliana protein match is: S-adenosyl-L-methionine-dependent methyltransfera…	-1.72832	-1.58454		AT5G42270	FTSH5	VARIEGATED 1 (VAR1); FUNCTIONS IN: metallopeptidase activity, ATP-dependent peptidase activity, ATPase activity; INVOLVED IN: photoinhibition, PSII associated light-harvesting complex II catabolic process, protein catabolic process; LOCATED IN: thylakoid, chloroplast thylakoid membrane, chloroplast, chloroplast envelope; EXPRESSED IN: 24 plant structures; EXPRESSED DURING: 13 growth stages; CONTA…	-1.6027	-1.36237									AT5G51970	#N/A	GroES-like zinc-binding alcohol dehydrogenase family protein; FUNCTIONS IN: oxidoreductase activity, zinc ion binding; INVOLVED IN: oxidation reduction; EXPRESSED IN: 24 plant structures; EXPRESSED DURING: 15 growth stages; CONTAINS InterPro DOMAIN/s: GroES-like (InterPro:IPR011032), Alcohol dehydrogenase GroES-like (InterPro:IPR013154), Alcohol dehydrogenase, zinc-containing, conserved site (Int…	-1.54092	-1.66372		AT2G33530	scpl46
								AT5G45500	#N/A	RNI-like superfamily protein; FUNCTIONS IN: molecular_function unknown; INVOLVED IN: biological_process unknown; LOCATED IN: cellular_component unknown; EXPRESSED IN: 23 plant structures; EXPRESSED DURING: 13 growth stages; BEST Arabidopsis thaliana protein match is: Leucine-rich repeat (LRR) family protein (TAIR:AT5G45520.1); Has 30201 Blast hits to 17322 proteins in 780 species: Archae - 12; Ba…	-2.2786		AT3G51000	#N/A	alpha/beta-Hydrolases superfamily protein; FUNCTIONS IN: epoxide hydrolase activity, catalytic activity; EXPRESSED IN: 22 plant structures; EXPRESSED DURING: 13 growth stages; CONTAINS InterPro DOMAIN/s: Epoxide hydrolase-like (InterPro:IPR000639), Alpha/beta hydrolase fold-1 (InterPro:IPR000073); BEST Arabidopsis thaliana protein match is: alpha/beta-Hydrolases superfamily protein (TAIR:AT3G0560…	-2.29583		AT5G65700	BAM1	BARELY ANY MERISTEM 1 (BAM1); FUNCTIONS IN: protein serine/threonine kinase activity, kinase activity, ATP binding; INVOLVED IN: in 9 processes; LOCATED IN: plasma membrane; EXPRESSED IN: 32 plant structures; EXPRESSED DURING: 15 growth stages; CONTAINS InterPro DOMAIN/s: Protein kinase, catalytic domain (InterPro:IPR000719), Leucine-rich repeat-containing N-terminal domain, type 2 (InterPro:IPR0…	-1.44147		AT4G34350	CLB6	4-hydroxy-3-methylbut-2-enyl diphosphate reductase (HDR); FUNCTIONS IN: 4-hydroxy-3-methylbut-2-en-1-yl diphosphate reductase activity, 4-hydroxy-3-methylbut-2-en-1-yl diphosphate synthase activity; INVOLVED IN: response to antibiotic, isopentenyl diphosphate biosynthetic process, mevalonate-independent pathway; LOCATED IN: chloroplast stroma, chloroplast; EXPRESSED IN: 24 plant structures; EXPRE…	-1.4745	-1.46943		AT1G78900	VHA-A	vacuolar ATP synthase subunit A (VHA-A); FUNCTIONS IN: hydrogen ion transporting ATP synthase activity, rotational mechanism, hydrolase activity, acting on acid anhydrides, catalyzing transmembrane movement of substances, proton-transporting ATPase activity, rotational mechanism, ATP binding; INVOLVED IN: response to salt stress, proton transport, Golgi organization, pollen development; LOCATED I…	-1.33945	-1.36092									AT4G34350	CLB6	4-hydroxy-3-methylbut-2-enyl diphosphate reductase (HDR); FUNCTIONS IN: 4-hydroxy-3-methylbut-2-en-1-yl diphosphate reductase activity, 4-hydroxy-3-methylbut-2-en-1-yl diphosphate synthase activity; INVOLVED IN: response to antibiotic, isopentenyl diphosphate biosynthetic process, mevalonate-independent pathway; LOCATED IN: chloroplast stroma, chloroplast; EXPRESSED IN: 24 plant structures; EXPRE…	-1.4745	-1.46943		AT5G45500	#N/A
								AT3G59330	#N/A	Eukaryotic protein of unknown function (DUF914); CONTAINS InterPro DOMAIN/s: Protein of unknown function DUF914, eukaryotic (InterPro:IPR009262); BEST Arabidopsis thaliana protein match is: Eukaryotic protein of unknown function (DUF914) (TAIR:AT3G59340.1); Has 389 Blast hits to 389 proteins in 130 species: Archae - 0; Bacteria - 16; Metazoa - 119; Fungi - 92; Plants - 118; Viruses - 0; Other Euk…	-2.22142		AT2G34620	#N/A	Mitochondrial transcription termination factor family protein; CONTAINS InterPro DOMAIN/s: Mitochodrial transcription termination factor-related (InterPro:IPR003690); BEST Arabidopsis thaliana protein match is: Mitochondrial transcription termination factor family protein (TAIR:AT2G03050.1); Has 1033 Blast hits to 730 proteins in 67 species: Archae - 0; Bacteria - 0; Metazoa - 21; Fungi - 0; Plan…	-2.2458		AT2G35680	#N/A	Phosphotyrosine protein phosphatases superfamily protein; FUNCTIONS IN: phosphatase activity, protein tyrosine phosphatase activity, protein tyrosine/serine/threonine phosphatase activity; INVOLVED IN: protein amino acid dephosphorylation, dephosphorylation; LOCATED IN: cellular_component unknown; EXPRESSED IN: 24 plant structures; EXPRESSED DURING: 15 growth stages; CONTAINS InterPro DOMAIN/s: P…	-1.43973		AT4G09010	APX4	ascorbate peroxidase 4 (APX4); FUNCTIONS IN: peroxidase activity, heme binding; INVOLVED IN: oxidation reduction, response to oxidative stress; LOCATED IN: in 7 components; EXPRESSED IN: 22 plant structures; EXPRESSED DURING: 15 growth stages; CONTAINS InterPro DOMAIN/s: Haem peroxidase (InterPro:IPR010255), Plant ascorbate peroxidase (InterPro:IPR002207), Haem peroxidase, plant/fungal/bacterial …	-1.39052	-1.4201		AT1G15820	CP24	light harvesting complex photosystem II subunit 6 (LHCB6); FUNCTIONS IN: chlorophyll binding; INVOLVED IN: photosynthesis, nonphotochemical quenching; LOCATED IN: in 7 components; EXPRESSED IN: 24 plant structures; EXPRESSED DURING: 14 growth stages; CONTAINS InterPro DOMAIN/s: Chlorophyll A-B binding protein (InterPro:IPR001344); BEST Arabidopsis thaliana protein match is: photosystem I light ha…	-1.45061	-1.35927									AT1G52760	LysoPL2	lysophospholipase 2 (LysoPL2); BEST Arabidopsis thaliana protein match is: alpha/beta-Hydrolases superfamily protein (TAIR:AT1G11090.1); Has 2373 Blast hits to 2373 proteins in 808 species: Archae - 32; Bacteria - 1418; Metazoa - 106; Fungi - 99; Plants - 433; Viruses - 39; Other Eukaryotes - 246 (source: NCBI BLink).	-1.44863	-1.4107		AT3G59330	#N/A
								AT2G04039	#N/A	unknown protein; FUNCTIONS IN: molecular_function unknown; LOCATED IN: chloroplast; EXPRESSED IN: 21 plant structures; EXPRESSED DURING: 13 growth stages; CONTAINS InterPro DOMAIN/s: Protein of unknown function DUF2996 (InterPro:IPR021374); Has 159 Blast hits to 159 proteins in 52 species: Archae - 0; Bacteria - 76; Metazoa - 0; Fungi - 0; Plants - 38; Viruses - 0; Other Eukaryotes - 45 (source: …	-2.04179		AT1G70830	MLP28	MLP-like protein 28 (MLP28); FUNCTIONS IN: molecular_function unknown; INVOLVED IN: response to biotic stimulus, defense response; LOCATED IN: cellular_component unknown; EXPRESSED IN: 22 plant structures; EXPRESSED DURING: 14 growth stages; CONTAINS InterPro DOMAIN/s: Bet v I allergen (InterPro:IPR000916); BEST Arabidopsis thaliana protein match is: MLP-like protein 34 (TAIR:AT1G70850.3); Has 82…	-2.23361		AT4G27440	PORB	protochlorophyllide oxidoreductase B (PORB); FUNCTIONS IN: oxidoreductase activity, protochlorophyllide reductase activity; INVOLVED IN: chlorophyll biosynthetic process, response to ethylene stimulus; LOCATED IN: chloroplast thylakoid membrane, chloroplast, membrane, chloroplast envelope; EXPRESSED IN: 22 plant structures; EXPRESSED DURING: 14 growth stages; CONTAINS InterPro DOMAIN/s: Light-dep…	-1.43641		AT1G52760	LysoPL2	lysophospholipase 2 (LysoPL2); BEST Arabidopsis thaliana protein match is: alpha/beta-Hydrolases superfamily protein (TAIR:AT1G11090.1); Has 2373 Blast hits to 2373 proteins in 808 species: Archae - 32; Bacteria - 1418; Metazoa - 106; Fungi - 99; Plants - 433; Viruses - 39; Other Eukaryotes - 246 (source: NCBI BLink).	-1.44863	-1.4107		AT4G20360	ATRAB8D	RAB GTPase homolog E1B (RABE1b); FUNCTIONS IN: GTP binding, translation elongation factor activity, GTPase activity; INVOLVED IN: peptidyl-cysteine S-nitrosylation; LOCATED IN: in 9 components; EXPRESSED IN: 26 plant structures; EXPRESSED DURING: 15 growth stages; CONTAINS InterPro DOMAIN/s: Translation elongation factor EFTu/EF1A, bacterial/organelle (InterPro:IPR004541), Translation elongation …	-1.34089	-1.35141									AT5G35630	ATGSL1	glutamine synthetase 2 (GS2); FUNCTIONS IN: glutamate-ammonia ligase activity; INVOLVED IN: in 8 processes; LOCATED IN: in 9 components; EXPRESSED IN: 25 plant structures; EXPRESSED DURING: 14 growth stages; CONTAINS InterPro DOMAIN/s: Glutamine synthetase, catalytic domain (InterPro:IPR008146), Glutamine synthetase, beta-Grasp (InterPro:IPR008147), Glutamine synthetase/guanido kinase, catalytic …	-1.4303	-1.76617		AT4G02970	AT7SL-1
								AT1G03210	#N/A	Phenazine biosynthesis PhzC/PhzF protein; FUNCTIONS IN: catalytic activity; INVOLVED IN: biosynthetic process; LOCATED IN: endomembrane system; EXPRESSED IN: 24 plant structures; EXPRESSED DURING: 15 growth stages; CONTAINS InterPro DOMAIN/s: Phenazine biosynthesis PhzC/PhzF protein (InterPro:IPR003719); BEST Arabidopsis thaliana protein match is: Phenazine biosynthesis PhzC/PhzF protein (TAIR:AT…	-1.98747		AT3G08940	LHCB4.2	light harvesting complex photosystem II (LHCB4.2); FUNCTIONS IN: chlorophyll binding; INVOLVED IN: response to blue light, response to red light, response to far red light; LOCATED IN: chloroplast thylakoid membrane, chloroplast, membrane, chloroplast envelope; EXPRESSED IN: 26 plant structures; EXPRESSED DURING: 14 growth stages; CONTAINS InterPro DOMAIN/s: Chlorophyll A-B binding protein (Inter…	-2.2087		AT2G05710	ACO3	aconitase 3 (ACO3); FUNCTIONS IN: aconitate hydratase activity, copper ion binding, ATP binding; INVOLVED IN: in 6 processes; LOCATED IN: cytosol, mitochondrion, cell wall, plasma membrane, chloroplast; EXPRESSED IN: 27 plant structures; EXPRESSED DURING: 16 growth stages; CONTAINS InterPro DOMAIN/s: Aconitase/3-isopropylmalate dehydratase large subunit, alpha/beta/alpha (InterPro:IPR001030), Aco…	-1.43353		AT4G01050	TROL	thylakoid rhodanese-like (TROL); FUNCTIONS IN: protein binding; INVOLVED IN: defense response to bacterium, photosynthetic electron transport in photosystem II; LOCATED IN: chloroplast thylakoid membrane, chloroplast, chloroplast envelope; EXPRESSED IN: 23 plant structures; EXPRESSED DURING: 15 growth stages; CONTAINS InterPro DOMAIN/s: Rhodanese-like (InterPro:IPR001763); BEST Arabidopsis thalia…	-1.32231	-1.32586		AT1G43670	AtcFBP	Inositol monophosphatase family protein; FUNCTIONS IN: fructose 1,6-bisphosphate 1-phosphatase activity, phosphoric ester hydrolase activity; INVOLVED IN: carbohydrate metabolic process, fructose metabolic process; LOCATED IN: cellular_component unknown; EXPRESSED IN: 25 plant structures; EXPRESSED DURING: 16 growth stages; CONTAINS InterPro DOMAIN/s: Fructose-1,6-bisphosphatase, active site (Int…	-1.50871	-1.34939									AT3G23400	FIB4	fibrillin 4 (FIB4); FUNCTIONS IN: structural molecule activity; LOCATED IN: in 8 components; EXPRESSED IN: 24 plant structures; EXPRESSED DURING: 14 growth stages; CONTAINS InterPro DOMAIN/s: Plastid lipid-associated protein/fibrillin (InterPro:IPR006843); BEST Arabidopsis thaliana protein match is: Plastid-lipid associated protein PAP / fibrillin family protein (TAIR:AT3G26070.1); Has 367 Blast …	-1.42876	-1.82963		AT2G04039	#N/A
								AT4G08470	MAPKKK10	MAPK/ERK kinase kinase 3 (MEKK3); FUNCTIONS IN: protein serine/threonine kinase activity, protein kinase activity, kinase activity, ATP binding; INVOLVED IN: protein amino acid phosphorylation; LOCATED IN: cellular_component unknown; EXPRESSED IN: 23 plant structures; EXPRESSED DURING: 14 growth stages; CONTAINS InterPro DOMAIN/s: Protein kinase, ATP binding site (InterPro:IPR017441), Protein kin…	-1.96745		AT1G54040	ESP	epithiospecifier protein (ESP); FUNCTIONS IN: enzyme regulator activity; INVOLVED IN: response to jasmonic acid stimulus, glucosinolate catabolic process, leaf senescence, defense response to bacterium; LOCATED IN: nucleus; EXPRESSED IN: 19 plant structures; EXPRESSED DURING: 14 growth stages; CONTAINS InterPro DOMAIN/s: Galactose oxidase/kelch, beta-propeller (InterPro:IPR011043), Kelch repeat t…	-2.19321		AT5G62000	ARF1-BP	auxin response factor 2 (ARF2); FUNCTIONS IN: protein binding, sequence-specific DNA binding transcription factor activity; INVOLVED IN: in 7 processes; LOCATED IN: nucleus, chloroplast; EXPRESSED IN: 24 plant structures; EXPRESSED DURING: 13 growth stages; CONTAINS InterPro DOMAIN/s: Aux/IAA-ARF-dimerisation (InterPro:IPR011525), Transcriptional factor B3 (InterPro:IPR003340), AUX/IAA protein (I…	-1.43206		AT1G78380	ATGSTU19	glutathione S-transferase TAU 19 (GSTU19); FUNCTIONS IN: glutathione transferase activity, glutathione binding; INVOLVED IN: response to oxidative stress, response to cadmium ion, response to cyclopentenone, toxin catabolic process, cellular response to water deprivation; LOCATED IN: chloroplast, plasma membrane, chloroplast stroma, cytoplasm; EXPRESSED IN: 26 plant structures; EXPRESSED DURING: …	-1.32543	-1.29268		AT3G60750	#N/A	Transketolase; FUNCTIONS IN: catalytic activity, transketolase activity; INVOLVED IN: response to cadmium ion, response to salt stress; LOCATED IN: chloroplast stroma, chloroplast, chloroplast envelope; EXPRESSED IN: 27 plant structures; EXPRESSED DURING: 17 growth stages; CONTAINS InterPro DOMAIN/s: Transketolase, bacterial-like (InterPro:IPR005478), Transketolase, N-terminal (InterPro:IPR005474…	-1.29459	-1.34881									AT4G09010	APX4	ascorbate peroxidase 4 (APX4); FUNCTIONS IN: peroxidase activity, heme binding; INVOLVED IN: oxidation reduction, response to oxidative stress; LOCATED IN: in 7 components; EXPRESSED IN: 22 plant structures; EXPRESSED DURING: 15 growth stages; CONTAINS InterPro DOMAIN/s: Haem peroxidase (InterPro:IPR010255), Plant ascorbate peroxidase (InterPro:IPR002207), Haem peroxidase, plant/fungal/bacterial …	-1.39052	-1.4201		AT4G34400	#N/A
								AT5G45510	#N/A	Leucine-rich repeat (LRR) family protein; INVOLVED IN: defense response; LOCATED IN: cytosol; EXPRESSED IN: 22 plant structures; EXPRESSED DURING: 13 growth stages; CONTAINS InterPro DOMAIN/s: Disease resistance protein (InterPro:IPR000767); BEST Arabidopsis thaliana protein match is: NB-ARC domain-containing disease resistance protein (TAIR:AT4G19050.1); Has 30201 Blast hits to 17322 proteins in…	-1.92265		AT5G64840	ABCF5	general control non-repressible 5 (GCN5); CONTAINS InterPro DOMAIN/s: ATPase, AAA+ type, core (InterPro:IPR003593), ABC transporter-like (InterPro:IPR003439), ABC transporter, conserved site (InterPro:IPR017871); BEST Arabidopsis thaliana protein match is: ABC transporter family protein (TAIR:AT5G09930.1); Has 1807 Blast hits to 1807 proteins in 277 species: Archae - 0; Bacteria - 0; Metazoa - 73…	-2.18866		AT4G32410	ANY1	cellulose synthase 1 (CESA1); FUNCTIONS IN: cellulose synthase activity, transferase activity, transferring glycosyl groups; INVOLVED IN: primary cell wall biogenesis, cellulose biosynthetic process, plant-type cell wall biogenesis, hyperosmotic salinity response; LOCATED IN: Golgi apparatus, plasma membrane; EXPRESSED IN: 26 plant structures; EXPRESSED DURING: 16 growth stages; CONTAINS InterPro…	-1.42206		AT1G02500	AtSAM1	S-adenosylmethionine synthetase 1 (SAM1); FUNCTIONS IN: methionine adenosyltransferase activity; INVOLVED IN: response to cadmium ion, response to salt stress, ethylene biosynthetic process, S-adenosylmethionine biosynthetic process; LOCATED IN: cell wall, plasma membrane, membrane; EXPRESSED IN: 30 plant structures; EXPRESSED DURING: 17 growth stages; CONTAINS InterPro DOMAIN/s: S-adenosylmethio…	-1.301	-1.21939		AT1G61520	LHCA3	photosystem I light harvesting complex gene 3 (LHCA3); FUNCTIONS IN: chlorophyll binding; INVOLVED IN: photosynthesis, light harvesting, photosynthesis; LOCATED IN: in 6 components; EXPRESSED IN: 24 plant structures; EXPRESSED DURING: 15 growth stages; CONTAINS InterPro DOMAIN/s: Chlorophyll A-B binding protein (InterPro:IPR001344); BEST Arabidopsis thaliana protein match is: photosystem I light …	-1.64508	-1.34503									AT5G64040	PSAN	PSAN; FUNCTIONS IN: calmodulin binding; INVOLVED IN: photosynthetic electron transport in photosystem I; LOCATED IN: in 6 components; EXPRESSED IN: 23 plant structures; EXPRESSED DURING: 13 growth stages; CONTAINS InterPro DOMAIN/s: Photosystem I reaction centre subunit N (InterPro:IPR008796); Has 1807 Blast hits to 1807 proteins in 277 species: Archae - 0; Bacteria - 0; Metazoa - 736; Fungi - 34…	-1.34865	-2.17024		AT1G03210	#N/A
								AT2G34720	NF-YA4	nuclear factor Y, subunit A4 (NF-YA4); CONTAINS InterPro DOMAIN/s: CCAAT-binding transcription factor, subunit B (InterPro:IPR001289), CCAAT-binding factor, conserved site (InterPro:IPR018362); BEST Arabidopsis thaliana protein match is: nuclear factor Y, subunit A7 (TAIR:AT1G30500.2); Has 682 Blast hits to 682 proteins in 159 species: Archae - 0; Bacteria - 0; Metazoa - 143; Fungi - 131; Plants …	-1.9066		AT3G10740	ARAF	alpha-L-arabinofuranosidase 1 (ASD1); FUNCTIONS IN: hydrolase activity, acting on glycosyl bonds, xylan 1,4-beta-xylosidase activity, alpha-N-arabinofuranosidase activity; INVOLVED IN: xylan catabolic process; LOCATED IN: apoplast, vacuole, plant-type cell wall; EXPRESSED IN: 23 plant structures; EXPRESSED DURING: 13 growth stages; CONTAINS InterPro DOMAIN/s: Alpha-L-arabinofuranosidase, C-termin…	-2.18812		AT3G27830	RPL12	ribosomal protein L12-A (RPL12-A); FUNCTIONS IN: structural constituent of ribosome; INVOLVED IN: translation; LOCATED IN: in 7 components; EXPRESSED IN: cotyledon, juvenile leaf, leaf; CONTAINS InterPro DOMAIN/s: Ribosomal protein L7/L12 (InterPro:IPR000206), Ribosomal protein L12, chloroplast (InterPro:IPR015608), Ribosomal protein L7/L12, oligomerisation (InterPro:IPR008932), Ribosomal protein…	-1.37147		AT5G45390	CLPP4	CLP protease P4 (CLPP4); FUNCTIONS IN: serine-type endopeptidase activity; INVOLVED IN: chloroplast organization, regulation of timing of transition from vegetative to reproductive phase; LOCATED IN: in 7 components; EXPRESSED IN: 22 plant structures; EXPRESSED DURING: 14 growth stages; CONTAINS InterPro DOMAIN/s: Peptidase S14, ClpP, active site (InterPro:IPR018215), Peptidase S14, ClpP (InterPr…	-1.21657	-1.20994		AT5G46110	APE2	ACCLIMATION OF PHOTOSYNTHESIS TO ENVIRONMENT 2 (APE2); FUNCTIONS IN: antiporter activity; INVOLVED IN: transport; LOCATED IN: chloroplast, membrane, chloroplast envelope; EXPRESSED IN: 25 plant structures; EXPRESSED DURING: 13 growth stages; CONTAINS InterPro DOMAIN/s: Tpt phosphate/phosphoenolpyruvate translocator (InterPro:IPR004696), Protein of unknown function DUF250 (InterPro:IPR004853); BES…	-1.82995	-1.31957									AT1G78380	ATGSTU19	glutathione S-transferase TAU 19 (GSTU19); FUNCTIONS IN: glutathione transferase activity, glutathione binding; INVOLVED IN: response to oxidative stress, response to cadmium ion, response to cyclopentenone, toxin catabolic process, cellular response to water deprivation; LOCATED IN: chloroplast, plasma membrane, chloroplast stroma, cytoplasm; EXPRESSED IN: 26 plant structures; EXPRESSED DURING: …	-1.32543	-1.29268		AT4G08470	MAPKKK10
								AT3G01550	ATPPT2	phosphoenolpyruvate (pep)/phosphate translocator 2 (PPT2); FUNCTIONS IN: antiporter activity; INVOLVED IN: transport; LOCATED IN: integral to membrane, chloroplast, membrane; EXPRESSED IN: 19 plant structures; EXPRESSED DURING: 13 growth stages; CONTAINS InterPro DOMAIN/s: Protein of unknown function DUF6, transmembrane (InterPro:IPR000620), Tpt phosphate/phosphoenolpyruvate translocator (InterPr…	-1.87006		AT2G13360	AGT	alanine:glyoxylate aminotransferase (AGT); FUNCTIONS IN: serine-pyruvate transaminase activity, serine-glyoxylate transaminase activity, alanine-glyoxylate transaminase activity; INVOLVED IN: photorespiration; LOCATED IN: in 6 components; EXPRESSED IN: 23 plant structures; EXPRESSED DURING: 14 growth stages; CONTAINS InterPro DOMAIN/s: Pyridoxal phosphate-dependent transferase, major domain (Inte…	-2.18702		AT1G48410	AGO1	ARGONAUTE 1 (AGO1); FUNCTIONS IN: protein binding, endoribonuclease activity, siRNA binding, miRNA binding; INVOLVED IN: in 11 processes; LOCATED IN: cytosol, nucleus, cytoplasm; EXPRESSED IN: 25 plant structures; EXPRESSED DURING: 13 growth stages; CONTAINS InterPro DOMAIN/s: Domain of unknown function DUF1785 (InterPro:IPR014811), Stem cell self-renewal protein Piwi (InterPro:IPR003165), Argona…	-1.36302		AT2G37220	#N/A	RNA-binding (RRM/RBD/RNP motifs) family protein; FUNCTIONS IN: RNA binding, poly(U) RNA binding; INVOLVED IN: response to cold, response to abscisic acid stimulus, innate immune response; LOCATED IN: in 6 components; EXPRESSED IN: 26 plant structures; EXPRESSED DURING: 15 growth stages; CONTAINS InterPro DOMAIN/s: RNA recognition motif, RNP-1 (InterPro:IPR000504), Nucleotide-binding, alpha-beta p…	1.27713	1.22716		AT1G03130	PSAD-2	photosystem I subunit D-2 (PSAD-2); FUNCTIONS IN: molecular_function unknown; INVOLVED IN: photosynthesis; LOCATED IN: in 6 components; EXPRESSED IN: 23 plant structures; EXPRESSED DURING: 14 growth stages; CONTAINS InterPro DOMAIN/s: Photosystem I protein PsaD (InterPro:IPR003685); BEST Arabidopsis thaliana protein match is: photosystem I subunit D-1 (TAIR:AT4G02770.1); Has 509 Blast hits to 509…	-1.57915	-1.31166									AT4G01050	TROL	thylakoid rhodanese-like (TROL); FUNCTIONS IN: protein binding; INVOLVED IN: defense response to bacterium, photosynthetic electron transport in photosystem II; LOCATED IN: chloroplast thylakoid membrane, chloroplast, chloroplast envelope; EXPRESSED IN: 23 plant structures; EXPRESSED DURING: 15 growth stages; CONTAINS InterPro DOMAIN/s: Rhodanese-like (InterPro:IPR001763); BEST Arabidopsis thalia…	-1.32231	-1.32586		AT5G45510	#N/A
								AT2G40600	#N/A	appr-1-p processing enzyme family protein; FUNCTIONS IN: molecular_function unknown; INVOLVED IN: biological_process unknown; LOCATED IN: chloroplast; EXPRESSED IN: 22 plant structures; EXPRESSED DURING: 13 growth stages; CONTAINS InterPro DOMAIN/s: Appr-1-p processing (InterPro:IPR002589); BEST Arabidopsis thaliana protein match is: appr-1-p processing enzyme family protein (TAIR:AT1G69340.1); H…	-1.83502		AT1G49130	BBX17	B-box type zinc finger protein with CCT domain; FUNCTIONS IN: sequence-specific DNA binding transcription factor activity, zinc ion binding; INVOLVED IN: regulation of transcription; LOCATED IN: intracellular; CONTAINS InterPro DOMAIN/s: CCT domain (InterPro:IPR010402), Zinc finger, B-box (InterPro:IPR000315); BEST Arabidopsis thaliana protein match is: B-box type zinc finger protein with CCT dom…	-2.14507		AT3G11130	AtCHC1	Clathrin, heavy chain; FUNCTIONS IN: structural molecule activity, binding; INVOLVED IN: intracellular protein transport, vesicle-mediated transport; LOCATED IN: plasma membrane, vacuole; EXPRESSED IN: male gametophyte, guard cell, cultured cell, pollen tube; EXPRESSED DURING: L mature pollen stage, M germinated pollen stage; CONTAINS InterPro DOMAIN/s: Clathrin, heavy chain (InterPro:IPR016341),…	-1.3567		AT1G66410	ACAM-4	calmodulin 4 (CAM4); FUNCTIONS IN: calcium ion binding, signal transducer activity; INVOLVED IN: calcium-mediated signaling; LOCATED IN: plasma membrane; EXPRESSED IN: 23 plant structures; EXPRESSED DURING: 13 growth stages; CONTAINS InterPro DOMAIN/s: EF-Hand 1, calcium-binding site (InterPro:IPR018247), EF-HAND 2 (InterPro:IPR018249), Calcium-binding EF-hand (InterPro:IPR002048), EF-hand-like d…	1.36663	1.22725		AT3G59970	MTHFR1	methylenetetrahydrofolate reductase 1 (MTHFR1); FUNCTIONS IN: methylenetetrahydrofolate reductase (NADPH) activity; INVOLVED IN: oxidation reduction, methionine metabolic process; EXPRESSED IN: fruit, guard cell, leaf; EXPRESSED DURING: seedling growth; CONTAINS InterPro DOMAIN/s: Methylenetetrahydrofolate reductase (InterPro:IPR003171), Eukaryotic-type methylenetetrahydrofolate reductase (InterP…	-1.39542	-1.28305									AT1G02500	AtSAM1	S-adenosylmethionine synthetase 1 (SAM1); FUNCTIONS IN: methionine adenosyltransferase activity; INVOLVED IN: response to cadmium ion, response to salt stress, ethylene biosynthetic process, S-adenosylmethionine biosynthetic process; LOCATED IN: cell wall, plasma membrane, membrane; EXPRESSED IN: 30 plant structures; EXPRESSED DURING: 17 growth stages; CONTAINS InterPro DOMAIN/s: S-adenosylmethio…	-1.301	-1.21939		AT2G34720	NF-YA4
								AT5G10450	14-3-3lambda	G-box regulating factor 6 (GRF6); FUNCTIONS IN: protein phosphorylated amino acid binding; INVOLVED IN: brassinosteroid mediated signaling pathway, response to cadmium ion, defense response to bacterium, phosphorylation; LOCATED IN: in 6 components; EXPRESSED IN: 24 plant structures; EXPRESSED DURING: 15 growth stages; CONTAINS InterPro DOMAIN/s: 14-3-3 protein (InterPro:IPR000308); BEST Arabidop…	-1.83389		AT4G17840	#N/A	FUNCTIONS IN: molecular_function unknown; INVOLVED IN: biological_process unknown; LOCATED IN: chloroplast, membrane; EXPRESSED IN: 23 plant structures; EXPRESSED DURING: 13 growth stages; CONTAINS InterPro DOMAIN/s: Abortive infection protein (InterPro:IPR003675); BEST Arabidopsis thaliana protein match is: unknown protein (TAIR:AT2G35260.1); Has 30201 Blast hits to 17322 proteins in 780 species…	-2.14106		AT3G17820	ATGSKB6	glutamine synthetase 1.3 (GLN1.3); FUNCTIONS IN: glutamate-ammonia ligase activity, copper ion binding; INVOLVED IN: in 6 processes; LOCATED IN: cytosol, cytosolic ribosome, chloroplast, plasma membrane; EXPRESSED IN: 24 plant structures; EXPRESSED DURING: 17 growth stages; CONTAINS InterPro DOMAIN/s: Glutamine synthetase, catalytic domain (InterPro:IPR008146), Glutamine synthetase, beta-Grasp (I…	-1.34553		AT1G70782	CPuORF28	conserved peptide upstream open reading frame 28 (CPuORF28); BEST Arabidopsis thaliana protein match is: conserved peptide upstream open reading frame 29 (TAIR:AT1G23149.1); Has 30201 Blast hits to 17322 proteins in 780 species: Archae - 12; Bacteria - 1396; Metazoa - 17338; Fungi - 3422; Plants - 5037; Viruses - 0; Other Eukaryotes - 2996 (source: NCBI BLink).	1.47776	1.37965		AT5G66570	MSP-1	PS II oxygen-evolving complex 1 (PSBO1); FUNCTIONS IN: oxygen evolving activity, poly(U) RNA binding; INVOLVED IN: in 6 processes; LOCATED IN: in 10 components; EXPRESSED IN: 24 plant structures; EXPRESSED DURING: 15 growth stages; CONTAINS InterPro DOMAIN/s: Photosystem II manganese-stabilising protein PsbO (InterPro:IPR002628); BEST Arabidopsis thaliana protein match is: photosystem II subunit …	-1.26779	-1.27929									AT3G55800	SBPASE	sedoheptulose-bisphosphatase (SBPASE); FUNCTIONS IN: sedoheptulose-bisphosphatase activity, phosphoric ester hydrolase activity; INVOLVED IN: in 6 processes; LOCATED IN: thylakoid, apoplast, chloroplast stroma, chloroplast, chloroplast envelope; EXPRESSED IN: 24 plant structures; EXPRESSED DURING: 14 growth stages; CONTAINS InterPro DOMAIN/s: Fructose-1,6-bisphosphatase, active site (InterPro:IPR…	-1.24455	-1.68841		AT1G47530	#N/A
								AT3G13040	#N/A	myb-like HTH transcriptional regulator family protein; CONTAINS InterPro DOMAIN/s: Homeodomain-like (InterPro:IPR009057), Myb, DNA-binding (InterPro:IPR014778), HTH transcriptional regulator, Myb-type, DNA-binding (InterPro:IPR017930), Myb-like DNA-binding domain, SHAQKYF class (InterPro:IPR006447), Homeodomain-related (InterPro:IPR012287); BEST Arabidopsis thaliana protein match is: phosphate st…	-1.79628		AT4G22200	AKT2	potassium transport 2/3 (KT2/3); FUNCTIONS IN: inward rectifier potassium channel activity, protein binding, cyclic nucleotide binding; INVOLVED IN: regulation of membrane potential, response to abscisic acid stimulus; LOCATED IN: membrane; EXPRESSED IN: 24 plant structures; EXPRESSED DURING: 13 growth stages; CONTAINS InterPro DOMAIN/s: Cyclic nucleotide-binding (InterPro:IPR000595), Potassium c…	-2.10152		AT4G02890	UBQ14	UBQ14; INVOLVED IN: protein modification process, ubiquitin-dependent protein catabolic process; LOCATED IN: vacuole; EXPRESSED IN: 24 plant structures; EXPRESSED DURING: 15 growth stages; CONTAINS InterPro DOMAIN/s: Ubiquitin subgroup (InterPro:IPR019956), Ubiquitin conserved site (InterPro:IPR019954), Ubiquitin (InterPro:IPR000626), Ubiquitin supergroup (InterPro:IPR019955); BEST Arabidopsis th…	-1.31593		AT1G70780	#N/A	unknown protein; FUNCTIONS IN: molecular_function unknown; INVOLVED IN: biological_process unknown; LOCATED IN: mitochondrion; EXPRESSED IN: sperm cell, male gametophyte, pollen tube; EXPRESSED DURING: L mature pollen stage, M germinated pollen stage; BEST Arabidopsis thaliana protein match is: unknown protein (TAIR:AT1G23150.1); Has 143 Blast hits to 143 proteins in 17 species: Archae - 0; Bacte…	1.47261	1.38582		AT1G06680	OE23	photosystem II subunit P-1 (PSBP-1); FUNCTIONS IN: poly(U) RNA binding; INVOLVED IN: photosynthesis, light reaction, defense response to bacterium, response to light intensity; LOCATED IN: in 12 components; EXPRESSED IN: 27 plant structures; EXPRESSED DURING: 15 growth stages; CONTAINS InterPro DOMAIN/s: Photosystem II oxygen evolving complex protein PsbP (InterPro:IPR002683), Mog1/PsbP/DUF1795, …	-1.40194	-1.26969									AT1G11860	#N/A	Glycine cleavage T-protein family; FUNCTIONS IN: aminomethyltransferase activity; INVOLVED IN: response to cadmium ion; LOCATED IN: in 6 components; EXPRESSED IN: 26 plant structures; EXPRESSED DURING: 15 growth stages; CONTAINS InterPro DOMAIN/s: Glycine cleavage system T protein (InterPro:IPR006223), Glycine cleavage T-protein, N-terminal (InterPro:IPR006222), Glycine cleavage T-protein, C-term…	-1.23118	-1.50513		AT3G01550	ATPPT2
								AT5G38150	PMI15	plastid movement impaired 15 (PMI15); CONTAINS InterPro DOMAIN/s: Protein of unknown function DUF827, plant (InterPro:IPR008545); BEST Arabidopsis thaliana protein match is: Plant protein of unknown function (DUF827) (TAIR:AT1G66840.1); Has 1807 Blast hits to 1807 proteins in 277 species: Archae - 0; Bacteria - 0; Metazoa - 736; Fungi - 347; Plants - 385; Viruses - 0; Other Eukaryotes - 339 (sour…	-1.76161		AT1G07750	#N/A	RmlC-like cupins superfamily protein; FUNCTIONS IN: copper ion binding, zinc ion binding, nutrient reservoir activity; INVOLVED IN: biological_process unknown; LOCATED IN: cellular_component unknown; EXPRESSED IN: 26 plant structures; EXPRESSED DURING: 14 growth stages; CONTAINS InterPro DOMAIN/s: Cupin, RmlC-type (InterPro:IPR011051), Cupin 1 (InterPro:IPR006045), RmlC-like jelly roll fold (Inte…	-2.09869		AT1G07890	APX1	ascorbate peroxidase 1 (APX1); FUNCTIONS IN: L-ascorbate peroxidase activity; INVOLVED IN: in 6 processes; LOCATED IN: cytosol, cell wall, chloroplast, plasma membrane, chloroplast stroma; EXPRESSED IN: 27 plant structures; EXPRESSED DURING: 16 growth stages; CONTAINS InterPro DOMAIN/s: Haem peroxidase (InterPro:IPR010255), Plant ascorbate peroxidase (InterPro:IPR002207), Peroxidases heam-ligand …	-1.19271		AT5G64400	#N/A	CONTAINS InterPro DOMAIN/s: CHCH (InterPro:IPR010625); BEST Arabidopsis thaliana protein match is: Cox19-like CHCH family protein (TAIR:AT5G09570.1); Has 1807 Blast hits to 1807 proteins in 277 species: Archae - 0; Bacteria - 0; Metazoa - 736; Fungi - 347; Plants - 385; Viruses - 0; Other Eukaryotes - 339 (source: NCBI BLink).	1.22399	1.39969		AT1G79040	PSBR	photosystem II subunit R (PSBR); FUNCTIONS IN: molecular_function unknown; INVOLVED IN: photosystem II oxygen evolving complex assembly, photosynthesis, response to light intensity; LOCATED IN: thylakoid, chloroplast thylakoid membrane, chloroplast, photosystem II; EXPRESSED IN: 25 plant structures; EXPRESSED DURING: 14 growth stages; CONTAINS InterPro DOMAIN/s: Photosystem II protein PsbR (Inter…	-1.33356	-1.26914									AT1G30380	PSAK	photosystem I subunit K (PSAK); FUNCTIONS IN: molecular_function unknown; INVOLVED IN: photosynthesis; LOCATED IN: thylakoid, chloroplast thylakoid membrane, photosystem I, chloroplast, membrane; EXPRESSED IN: 23 plant structures; EXPRESSED DURING: 13 growth stages; CONTAINS InterPro DOMAIN/s: Photosystem I PsaG/PsaK protein (InterPro:IPR000549), Photosystem I reaction centre, PsaK, plant (InterP…	-1.22554	-1.55663		AT2G40600	#N/A
								AT1G04530	TPR4	Tetratricopeptide repeat (TPR)-like superfamily protein; FUNCTIONS IN: binding; EXPRESSED IN: 22 plant structures; EXPRESSED DURING: 13 growth stages; CONTAINS InterPro DOMAIN/s: Tetratricopeptide-like helical (InterPro:IPR011990), Tetratricopeptide repeat-containing (InterPro:IPR013026); BEST Arabidopsis thaliana protein match is: Tetratricopeptide repeat (TPR)-like superfamily protein (TAIR:AT4…	-1.68797		AT1G20620	ATCAT3	catalase 3 (CAT3); FUNCTIONS IN: catalase activity, cobalt ion binding; INVOLVED IN: in 7 processes; LOCATED IN: in 11 components; EXPRESSED IN: 29 plant structures; EXPRESSED DURING: 17 growth stages; CONTAINS InterPro DOMAIN/s: Catalase-like domain, haem-dependent (InterPro:IPR020835), Catalase related subgroup (InterPro:IPR018028), Catalase (InterPro:IPR002226), Catalase, N-terminal (InterPro:…	-2.07627		AT5G02960	#N/A	Ribosomal protein S12/S23 family protein; FUNCTIONS IN: structural constituent of ribosome; INVOLVED IN: translation; LOCATED IN: cytosolic small ribosomal subunit, cytosolic ribosome, ribosome; EXPRESSED IN: guard cell, leaf; CONTAINS InterPro DOMAIN/s: Ribosomal protein S23, eukaryotic/archaeal (InterPro:IPR005680), Ribosomal protein S12/S23 (InterPro:IPR006032), Nucleic acid-binding, OB-fold-l…	1.13987		AT4G30650	#N/A	Low temperature and salt responsive protein family; INVOLVED IN: response to salt stress, response to cold, hyperosmotic salinity response, defense response to fungus; LOCATED IN: endomembrane system, integral to membrane; EXPRESSED IN: 21 plant structures; EXPRESSED DURING: 13 growth stages; CONTAINS InterPro DOMAIN/s: Uncharacterised protein family UPF0057 (InterPro:IPR000612); BEST Arabidopsis…	2.55766	2.13799		AT1G12900	GAPA-2	glyceraldehyde 3-phosphate dehydrogenase A subunit 2 (GAPA-2); FUNCTIONS IN: NAD or NADH binding, glyceraldehyde-3-phosphate dehydrogenase activity; INVOLVED IN: oxidation reduction, glycolysis, glucose metabolic process; LOCATED IN: apoplast, chloroplast stroma, chloroplast, membrane, chloroplast envelope; EXPRESSED IN: 24 plant structures; EXPRESSED DURING: 14 growth stages; CONTAINS InterPro D…	-1.51935	-1.24874									AT5G45390	CLPP4	CLP protease P4 (CLPP4); FUNCTIONS IN: serine-type endopeptidase activity; INVOLVED IN: chloroplast organization, regulation of timing of transition from vegetative to reproductive phase; LOCATED IN: in 7 components; EXPRESSED IN: 22 plant structures; EXPRESSED DURING: 14 growth stages; CONTAINS InterPro DOMAIN/s: Peptidase S14, ClpP, active site (InterPro:IPR018215), Peptidase S14, ClpP (InterPr…	-1.21657	-1.20994		AT5G10450	14-3-3lambda
								AT1G72030	#N/A	Acyl-CoA N-acyltransferases (NAT) superfamily protein; FUNCTIONS IN: N-acetyltransferase activity; INVOLVED IN: metabolic process; EXPRESSED IN: 22 plant structures; EXPRESSED DURING: 13 growth stages; CONTAINS InterPro DOMAIN/s: GCN5-related N-acetyltransferase, C-terminal (InterPro:IPR022610), GCN5-related N-acetyltransferase (InterPro:IPR000182), Acyl-CoA N-acyltransferase (InterPro:IPR016181)…	-1.65474		AT4G32770	ATSDX1	VITAMIN E DEFICIENT 1 (VTE1); FUNCTIONS IN: tocopherol cyclase activity; INVOLVED IN: in 9 processes; LOCATED IN: chloroplast, plastoglobule, chloroplast inner membrane; EXPRESSED IN: 23 plant structures; EXPRESSED DURING: 13 growth stages; Has 30201 Blast hits to 17322 proteins in 780 species: Archae - 12; Bacteria - 1396; Metazoa - 17338; Fungi - 3422; Plants - 5037; Viruses - 0; Other Eukaryot…	-2.06793		AT3G55750	#N/A	Ribosomal protein L35Ae family protein; FUNCTIONS IN: structural constituent of ribosome; INVOLVED IN: translation, ribosome biogenesis; LOCATED IN: cytosolic ribosome, ribosome, cytosolic large ribosomal subunit, membrane; EXPRESSED IN: guard cell, leaf; CONTAINS InterPro DOMAIN/s: Ribosomal protein L35Ae (InterPro:IPR001780), Ribosomal protein L35Ae, conserved site (InterPro:IPR018266); BEST Ar…	1.19365		AT3G46640	LUX	PHYTOCLOCK 1 (PCL1); CONTAINS InterPro DOMAIN/s: Homeodomain-like (InterPro:IPR009057), Myb, DNA-binding (InterPro:IPR014778), Myb-like DNA-binding domain, SHAQKYF class (InterPro:IPR006447), HTH transcriptional regulator, Myb-type, DNA-binding (InterPro:IPR017930), Homeodomain-related (InterPro:IPR012287); BEST Arabidopsis thaliana protein match is: Homeodomain-like superfamily protein (TAIR:AT5…	2.79446	2.16451		AT3G26060	ATPRX Q	ATPRX Q; FUNCTIONS IN: peroxiredoxin activity, antioxidant activity; INVOLVED IN: cell redox homeostasis; LOCATED IN: chloroplast stromal thylakoid, chloroplast thylakoid membrane, chloroplast, plastoglobule, chloroplast envelope; EXPRESSED IN: 25 plant structures; EXPRESSED DURING: 14 growth stages; CONTAINS InterPro DOMAIN/s: Thioredoxin fold (InterPro:IPR012335), Alkyl hydroperoxide reductase/…	-1.25889	-1.24591									AT4G21280	PSBQ	photosystem II subunit QA (PSBQA); FUNCTIONS IN: calcium ion binding; INVOLVED IN: response to light stimulus, peptidyl-cysteine S-nitrosylation, response to light intensity; LOCATED IN: in 8 components; EXPRESSED IN: 27 plant structures; EXPRESSED DURING: 15 growth stages; CONTAINS InterPro DOMAIN/s: Photosystem II oxygen evolving complex protein PsbQ (InterPro:IPR008797), Twin-arginine transloc…	-1.21094	-1.64409		AT4G11830	PLDGAMMA2
								AT1G10682	#N/A	0	-1.63346		AT3G55110	ABCG18	ABC-2 type transporter family protein; FUNCTIONS IN: ATPase activity, coupled to transmembrane movement of substances; LOCATED IN: membrane; EXPRESSED IN: 21 plant structures; EXPRESSED DURING: 12 growth stages; CONTAINS InterPro DOMAIN/s: ATPase, AAA+ type, core (InterPro:IPR003593), ABC transporter-like (InterPro:IPR003439), ABC-2 type transporter (InterPro:IPR013525), ABC transporter, conserve…	-2.02252		AT3G05560	#N/A	Ribosomal L22e protein family; FUNCTIONS IN: structural constituent of ribosome; INVOLVED IN: translation; LOCATED IN: cytosolic ribosome, ribosome, cytosolic large ribosomal subunit, nucleolus, plasma membrane; EXPRESSED IN: 22 plant structures; EXPRESSED DURING: 13 growth stages; CONTAINS InterPro DOMAIN/s: Ribosomal protein L22e (InterPro:IPR002671); BEST Arabidopsis thaliana protein match is:…	1.19387		AT4G04330	AtRbcX1	Chaperonin-like RbcX protein; CONTAINS InterPro DOMAIN/s: Chaperonin-like RbcX (InterPro:IPR003435); Has 30201 Blast hits to 17322 proteins in 780 species: Archae - 12; Bacteria - 1396; Metazoa - 17338; Fungi - 3422; Plants - 5037; Viruses - 0; Other Eukaryotes - 2996 (source: NCBI BLink).	1.87775	2.30302		AT3G11630	#N/A	Thioredoxin superfamily protein; FUNCTIONS IN: peroxiredoxin activity, antioxidant activity; INVOLVED IN: response to cold, defense response to bacterium; LOCATED IN: in 6 components; EXPRESSED IN: 26 plant structures; EXPRESSED DURING: 15 growth stages; CONTAINS InterPro DOMAIN/s: Peroxiredoxin, C-terminal (InterPro:IPR019479), Thioredoxin fold (InterPro:IPR012335), Alkyl hydroperoxide reductase…	-1.28401	-1.22148									AT1G31330	PSAF	photosystem I subunit F (PSAF); FUNCTIONS IN: molecular_function unknown; INVOLVED IN: photosynthesis; LOCATED IN: in 7 components; EXPRESSED IN: 25 plant structures; EXPRESSED DURING: 14 growth stages; CONTAINS InterPro DOMAIN/s: Photosystem I reaction centre protein PsaF, subunit III (InterPro:IPR003666); Has 387 Blast hits to 387 proteins in 119 species: Archae - 0; Bacteria - 139; Metazoa - 0…	-1.18945	-1.48795		AT3G13040	#N/A
								AT3G26570	ORF02	phosphate transporter 2;1 (PHT2;1); FUNCTIONS IN: low affinity phosphate transmembrane transporter activity; INVOLVED IN: phosphate transport; LOCATED IN: chloroplast, chloroplast envelope; EXPRESSED IN: 22 plant structures; EXPRESSED DURING: 13 growth stages; CONTAINS InterPro DOMAIN/s: Phosphate transporter (InterPro:IPR001204); Has 12780 Blast hits to 5726 proteins in 1799 species: Archae - 50…	-1.62243		AT1G68830	STN7	STT7 homolog STN7 (STN7); FUNCTIONS IN: protein kinase activity, kinase activity; INVOLVED IN: regulation of photosynthesis, light reaction, circadian rhythm; LOCATED IN: chloroplast; EXPRESSED IN: 25 plant structures; EXPRESSED DURING: 15 growth stages; CONTAINS InterPro DOMAIN/s: Protein kinase, ATP binding site (InterPro:IPR017441), Protein kinase, catalytic domain (InterPro:IPR000719), Serine…	-2.02095		AT5G35530	#N/A	Ribosomal protein S3 family protein; FUNCTIONS IN: structural constituent of ribosome; INVOLVED IN: response to salt stress, translation; LOCATED IN: cytosolic small ribosomal subunit, cytosolic ribosome, nucleolus, membrane; EXPRESSED IN: 23 plant structures; EXPRESSED DURING: 14 growth stages; CONTAINS InterPro DOMAIN/s: K Homology, prokaryotic type (InterPro:IPR009019), K Homology, type 2 (Int…	1.21664		AT1G72416	#N/A	Chaperone DnaJ-domain superfamily protein; FUNCTIONS IN: heat shock protein binding; INVOLVED IN: biological_process unknown; LOCATED IN: cellular_component unknown; CONTAINS InterPro DOMAIN/s: Molecular chaperone, heat shock protein, Hsp40, DnaJ (InterPro:IPR015609), Heat shock protein DnaJ, N-terminal (InterPro:IPR001623), Heat shock protein DnaJ, conserved site (InterPro:IPR018253); BEST Arabi…	2.29519	2.47263		AT3G12780	PGK1	phosphoglycerate kinase 1 (PGK1); FUNCTIONS IN: phosphoglycerate kinase activity; INVOLVED IN: response to cadmium ion, response to cold, glycolysis, peptidyl-cysteine S-nitrosylation; LOCATED IN: in 11 components; EXPRESSED IN: 26 plant structures; EXPRESSED DURING: 15 growth stages; CONTAINS InterPro DOMAIN/s: Phosphoglycerate kinase, N-terminal (InterPro:IPR015824), Phosphoglycerate kinase (In…	-1.30996	-1.20778									AT1G08380	PSAO	photosystem I subunit O (PSAO); FUNCTIONS IN: molecular_function unknown; INVOLVED IN: response to salt stress, photosynthesis, light harvesting in photosystem I; LOCATED IN: thylakoid, photosystem I, chloroplast; EXPRESSED IN: 21 plant structures; EXPRESSED DURING: 13 growth stages; CONTAINS InterPro DOMAIN/s: Photosystem I PsaO (InterPro:IPR017498); Has 161 Blast hits to 161 proteins in 28 spec…	-1.15047	-1.51922		AT5G38150	PMI15
								AT4G37550	#N/A	Acetamidase/Formamidase family protein; FUNCTIONS IN: formamidase activity, hydrolase activity, acting on carbon-nitrogen (but not peptide) bonds, in linear amides; INVOLVED IN: metabolic process; LOCATED IN: vacuole; EXPRESSED IN: 23 plant structures; EXPRESSED DURING: 13 growth stages; CONTAINS InterPro DOMAIN/s: Acetamidase/Formamidase (InterPro:IPR004304); BEST Arabidopsis thaliana protein ma…	-1.59349		AT5G24580	#N/A	Heavy metal transport/detoxification superfamily protein ; FUNCTIONS IN: copper ion binding, metal ion binding; INVOLVED IN: copper ion transport, metal ion transport; LOCATED IN: cellular_component unknown; EXPRESSED IN: 20 plant structures; EXPRESSED DURING: 13 growth stages; CONTAINS InterPro DOMAIN/s: Heavy metal transport/detoxification protein (InterPro:IPR006121); BEST Arabidopsis thaliana…	-2.00783		AT5G55160	ATSUMO2	small ubiquitin-like modifier 2 (SUMO2); CONTAINS InterPro DOMAIN/s: Ubiquitin (InterPro:IPR000626), Ubiquitin supergroup (InterPro:IPR019955); BEST Arabidopsis thaliana protein match is: small ubiquitin-like modifier 1 (TAIR:AT4G26840.1); Has 1807 Blast hits to 1807 proteins in 277 species: Archae - 0; Bacteria - 0; Metazoa - 736; Fungi - 347; Plants - 385; Viruses - 0; Other Eukaryotes - 339 (s…	1.23268		AT1G22770	FB	GIGANTEA (GI); Has 351 Blast hits to 349 proteins in 54 species: Archae - 0; Bacteria - 0; Metazoa - 0; Fungi - 0; Plants - 351; Viruses - 0; Other Eukaryotes - 0 (source: NCBI BLink).	3.99964	2.513		AT2G30570	PSBW	photosystem II reaction center W (PSBW); FUNCTIONS IN: molecular_function unknown; INVOLVED IN: biological_process unknown; LOCATED IN: chloroplast thylakoid membrane; EXPRESSED IN: 22 plant structures; EXPRESSED DURING: 13 growth stages; CONTAINS InterPro DOMAIN/s: Photosystem II protein PsbW, class 2 (InterPro:IPR009806); Has 77 Blast hits to 77 proteins in 26 species: Archae - 0; Bacteria - 0;…	-1.36353	-1.18335									AT5G64400	#N/A	CONTAINS InterPro DOMAIN/s: CHCH (InterPro:IPR010625); BEST Arabidopsis thaliana protein match is: Cox19-like CHCH family protein (TAIR:AT5G09570.1); Has 1807 Blast hits to 1807 proteins in 277 species: Archae - 0; Bacteria - 0; Metazoa - 736; Fungi - 347; Plants - 385; Viruses - 0; Other Eukaryotes - 339 (source: NCBI BLink).	1.22399	1.39969		AT3G57470	#N/A
								AT4G29810	ATMKK2	MAP kinase kinase 2 (MKK2); FUNCTIONS IN: MAP kinase kinase activity, kinase activity; INVOLVED IN: cold acclimation, MAPKKK cascade, response to salt stress, response to cold, defense response, incompatible interaction; LOCATED IN: plasma membrane, cytoplasm; EXPRESSED IN: 23 plant structures; EXPRESSED DURING: 13 growth stages; CONTAINS InterPro DOMAIN/s: Protein kinase, ATP binding site (Inter…	-1.58323		AT3G11090	LBD21	LOB domain-containing protein 21 (LBD21); CONTAINS InterPro DOMAIN/s: Lateral organ boundaries, LOB (InterPro:IPR004883); BEST Arabidopsis thaliana protein match is: LOB domain-containing protein 25 (TAIR:AT3G27650.1); Has 1016 Blast hits to 1011 proteins in 25 species: Archae - 0; Bacteria - 0; Metazoa - 0; Fungi - 0; Plants - 1016; Viruses - 0; Other Eukaryotes - 0 (source: NCBI BLink).	-2.00418		AT2G05310	#N/A	unknown protein; FUNCTIONS IN: molecular_function unknown; INVOLVED IN: biological_process unknown; LOCATED IN: chloroplast; BEST Arabidopsis thaliana protein match is: unknown protein (TAIR:AT4G13500.1); Has 50 Blast hits to 50 proteins in 20 species: Archae - 0; Bacteria - 0; Metazoa - 0; Fungi - 0; Plants - 50; Viruses - 0; Other Eukaryotes - 0 (source: NCBI BLink).	1.25003		AT1G56300	#N/A	Chaperone DnaJ-domain superfamily protein; FUNCTIONS IN: heat shock protein binding; INVOLVED IN: protein folding, response to cyclopentenone; LOCATED IN: cellular_component unknown; EXPRESSED IN: 23 plant structures; EXPRESSED DURING: 15 growth stages; CONTAINS InterPro DOMAIN/s: Molecular chaperone, heat shock protein, Hsp40, DnaJ (InterPro:IPR015609), Heat shock protein DnaJ, N-terminal (Inter…	2.20729	2.54919		AT4G03280	PETC	photosynthetic electron transfer C (PETC); FUNCTIONS IN: electron transporter, transferring electrons from cytochrome b6/f complex of photosystem II activity; INVOLVED IN: response to karrikin, defense response to bacterium, photosynthetic electron transport in cytochrome b6/f, nonphotochemical quenching; LOCATED IN: in 7 components; EXPRESSED IN: 26 plant structures; EXPRESSED DURING: 14 growth …	-1.4362	1.14112									AT2G37220	#N/A	RNA-binding (RRM/RBD/RNP motifs) family protein; FUNCTIONS IN: RNA binding, poly(U) RNA binding; INVOLVED IN: response to cold, response to abscisic acid stimulus, innate immune response; LOCATED IN: in 6 components; EXPRESSED IN: 26 plant structures; EXPRESSED DURING: 15 growth stages; CONTAINS InterPro DOMAIN/s: RNA recognition motif, RNP-1 (InterPro:IPR000504), Nucleotide-binding, alpha-beta p…	1.27713	1.22716		AT1G04530	TPR4
								AT2G30490	ATC4H	cinnamate-4-hydroxylase (C4H); FUNCTIONS IN: trans-cinnamate 4-monooxygenase activity; INVOLVED IN: in 9 processes; LOCATED IN: endoplasmic reticulum, plasma membrane, membrane, plant-type cell wall; EXPRESSED IN: 25 plant structures; EXPRESSED DURING: 14 growth stages; CONTAINS InterPro DOMAIN/s: Cytochrome P450 (InterPro:IPR001128), Cytochrome P450, E-class, group I (InterPro:IPR002401), Cytoch…	-1.55064		AT3G24140	FMA	FAMA (FMA); CONTAINS InterPro DOMAIN/s: Helix-loop-helix DNA-binding domain (InterPro:IPR001092), Helix-loop-helix DNA-binding (InterPro:IPR011598); BEST Arabidopsis thaliana protein match is: basic helix-loop-helix (bHLH) DNA-binding superfamily protein (TAIR:AT1G72210.1); Has 1771 Blast hits to 1747 proteins in 153 species: Archae - 0; Bacteria - 0; Metazoa - 13; Fungi - 80; Plants - 1654; Viru…	-2.00127		AT2G47380	#N/A	Cytochrome c oxidase subunit Vc family protein; FUNCTIONS IN: cytochrome-c oxidase activity; INVOLVED IN: oxidation reduction; LOCATED IN: mitochondrion; EXPRESSED IN: 24 plant structures; EXPRESSED DURING: 15 growth stages; CONTAINS InterPro DOMAIN/s: Cytochrome c oxidase subunit Vc (InterPro:IPR008432); BEST Arabidopsis thaliana protein match is: Cytochrome c oxidase subunit Vc family protein (…	1.26833		AT2G40080	ELF4	EARLY FLOWERING 4 (ELF4); FUNCTIONS IN: molecular_function unknown; INVOLVED IN: in 7 processes; LOCATED IN: nucleus; EXPRESSED IN: 22 plant structures; EXPRESSED DURING: 12 growth stages; CONTAINS InterPro DOMAIN/s: Protein of unknown function DUF1313 (InterPro:IPR009741); BEST Arabidopsis thaliana protein match is: ELF4-like 1 (TAIR:AT2G29950.1); Has 150 Blast hits to 149 proteins in 35 species…	3.98263	3.02919		AT3G62870	#N/A	Ribosomal protein L7Ae/L30e/S12e/Gadd45 family protein; FUNCTIONS IN: structural constituent of ribosome; INVOLVED IN: translation; LOCATED IN: cytosolic ribosome, cytosolic large ribosomal subunit, plasma membrane, membrane; EXPRESSED IN: 25 plant structures; EXPRESSED DURING: 13 growth stages; CONTAINS InterPro DOMAIN/s: Ribosomal protein L7A/L8 (InterPro:IPR001921), Ribosomal protein L7Ae/L8/N…	1.13845	1.14269									AT1G66410	ACAM-4	calmodulin 4 (CAM4); FUNCTIONS IN: calcium ion binding, signal transducer activity; INVOLVED IN: calcium-mediated signaling; LOCATED IN: plasma membrane; EXPRESSED IN: 23 plant structures; EXPRESSED DURING: 13 growth stages; CONTAINS InterPro DOMAIN/s: EF-Hand 1, calcium-binding site (InterPro:IPR018247), EF-HAND 2 (InterPro:IPR018249), Calcium-binding EF-hand (InterPro:IPR002048), EF-hand-like d…	1.36663	1.22725		AT1G72030	#N/A
								AT4G18120	AML3	MEI2-like 3 (ML3); FUNCTIONS IN: RNA binding, nucleotide binding, nucleic acid binding; INVOLVED IN: biological_process unknown; LOCATED IN: nucleus; EXPRESSED IN: 24 plant structures; EXPRESSED DURING: 13 growth stages; CONTAINS InterPro DOMAIN/s: RNA recognition motif, RNP-1 (InterPro:IPR000504), RNA recognition motif 2 (InterPro:IPR007201), Nucleotide-binding, alpha-beta plait (InterPro:IPR012…	-1.54857		AT3G51895	AST12	sulfate transporter 3;1 (SULTR3;1); FUNCTIONS IN: secondary active sulfate transmembrane transporter activity, transporter activity, sulfate transmembrane transporter activity; INVOLVED IN: sulfate transport, transport, transmembrane transport; LOCATED IN: integral to membrane, membrane; EXPRESSED IN: 24 plant structures; EXPRESSED DURING: 15 growth stages; CONTAINS InterPro DOMAIN/s: Sulphate tr…	-1.99582		AT1G74050	#N/A	Ribosomal protein L6 family protein; FUNCTIONS IN: structural constituent of ribosome; INVOLVED IN: translation; LOCATED IN: ribosome, cytosolic large ribosomal subunit, intracellular, plasma membrane, membrane; EXPRESSED IN: leaf; CONTAINS InterPro DOMAIN/s: Ribosomal protein L6, N-terminal (InterPro:IPR005568), Ribosomal protein L6E (InterPro:IPR000915); BEST Arabidopsis thaliana protein match …	1.27819		AT2G21660	ATGRP7	cold, circadian rhythm, and rna binding 2 (CCR2); FUNCTIONS IN: double-stranded DNA binding, RNA binding, single-stranded DNA binding; INVOLVED IN: in 12 processes; LOCATED IN: nucleus, chloroplast, peroxisome, cytoplasm; EXPRESSED IN: 27 plant structures; EXPRESSED DURING: 15 growth stages; CONTAINS InterPro DOMAIN/s: RNA recognition motif, glycine rich protein (InterPro:IPR015465), RNA recognit…	3.03346	3.11312		AT1G72370	AP40	40s ribosomal protein SA (P40); FUNCTIONS IN: structural constituent of ribosome; INVOLVED IN: response to salt stress, mature ribosome assembly, translation, response to osmotic stress; LOCATED IN: in 8 components; EXPRESSED IN: 25 plant structures; EXPRESSED DURING: 14 growth stages; CONTAINS InterPro DOMAIN/s: Ribosomal protein S2 (InterPro:IPR001865), Ribosomal protein S2, conserved site (Int…	1.18548	1.15104									AT1G70780	#N/A	unknown protein; FUNCTIONS IN: molecular_function unknown; INVOLVED IN: biological_process unknown; LOCATED IN: mitochondrion; EXPRESSED IN: sperm cell, male gametophyte, pollen tube; EXPRESSED DURING: L mature pollen stage, M germinated pollen stage; BEST Arabidopsis thaliana protein match is: unknown protein (TAIR:AT1G23150.1); Has 143 Blast hits to 143 proteins in 17 species: Archae - 0; Bacte…	1.47261	1.38582		AT1G10682	#N/A
								AT2G29400	PP1-AT	type one protein phosphatase 1 (TOPP1); CONTAINS InterPro DOMAIN/s: Metallophosphoesterase (InterPro:IPR004843), Serine/threonine-specific protein phosphatase/bis(5-nucleosyl)-tetraphosphatase (InterPro:IPR006186); BEST Arabidopsis thaliana protein match is: type one serine/threonine protein phosphatase 2 (TAIR:AT5G59160.3); Has 7268 Blast hits to 7072 proteins in 663 species: Archae - 78; Bacter…	-1.51726		AT5G43700	ATAUX2-11	AUXIN INDUCIBLE 2-11 (ATAUX2-11); CONTAINS InterPro DOMAIN/s: Aux/IAA-ARF-dimerisation (InterPro:IPR011525), AUX/IAA protein (InterPro:IPR003311); BEST Arabidopsis thaliana protein match is: AUX/IAA transcriptional regulator family protein (TAIR:AT1G04240.1); Has 1807 Blast hits to 1807 proteins in 277 species: Archae - 0; Bacteria - 0; Metazoa - 736; Fungi - 347; Plants - 385; Viruses - 0; Other…	-1.98036		AT1G76010	#N/A	Alba DNA/RNA-binding protein; FUNCTIONS IN: nucleic acid binding; INVOLVED IN: biological_process unknown; LOCATED IN: cellular_component unknown; EXPRESSED IN: 25 plant structures; EXPRESSED DURING: 15 growth stages; CONTAINS InterPro DOMAIN/s: Alba, DNA/RNA-binding protein (InterPro:IPR002775); BEST Arabidopsis thaliana protein match is: Alba DNA/RNA-binding protein (TAIR:AT1G20220.1); Has 8292…	1.29148		AT1G68050	ADO3	flavin-binding, kelch repeat, f box 1 (FKF1); FUNCTIONS IN: ubiquitin-protein ligase activity, signal transducer activity; INVOLVED IN: response to blue light, positive regulation of flower development, circadian rhythm, ubiquitin-dependent protein catabolic process, regulation of transcription; LOCATED IN: cellular_component unknown; EXPRESSED IN: whole plant, root tip, male gametophyte, leaf, p…	4.88252	3.37309		AT1G33140	PGY2	PIGGYBACK2 (PGY2); FUNCTIONS IN: structural constituent of ribosome, rRNA binding; INVOLVED IN: adaxial/abaxial pattern formation, translation; LOCATED IN: cytosolic large ribosomal subunit, vacuole, large ribosomal subunit, membrane, chloroplast envelope; EXPRESSED IN: 7 plant structures; EXPRESSED DURING: L mature pollen stage, M germinated pollen stage; CONTAINS InterPro DOMAIN/s: Ribosomal pr…	1.23669	1.15838									AT1G70782	CPuORF28	conserved peptide upstream open reading frame 28 (CPuORF28); BEST Arabidopsis thaliana protein match is: conserved peptide upstream open reading frame 29 (TAIR:AT1G23149.1); Has 30201 Blast hits to 17322 proteins in 780 species: Archae - 12; Bacteria - 1396; Metazoa - 17338; Fungi - 3422; Plants - 5037; Viruses - 0; Other Eukaryotes - 2996 (source: NCBI BLink).	1.47776	1.37965		AT3G26570	ORF02
								AT1G01800	#N/A	NAD(P)-binding Rossmann-fold superfamily protein; FUNCTIONS IN: oxidoreductase activity, binding, catalytic activity; INVOLVED IN: oxidation reduction, metabolic process; LOCATED IN: plant-type cell wall; EXPRESSED IN: 22 plant structures; EXPRESSED DURING: 13 growth stages; CONTAINS InterPro DOMAIN/s: NAD(P)-binding domain (InterPro:IPR016040), Glucose/ribitol dehydrogenase (InterPro:IPR002347),…	-1.47573		AT1G21400	#N/A	Thiamin diphosphate-binding fold (THDP-binding) superfamily protein; FUNCTIONS IN: oxidoreductase activity, acting on the aldehyde or oxo group of donors, disulfide as acceptor, 3-methyl-2-oxobutanoate dehydrogenase (2-methylpropanoyl-transferring) activity; INVOLVED IN: metabolic process; EXPRESSED IN: guard cell; CONTAINS InterPro DOMAIN/s: Dehydrogenase, E1 component (InterPro:IPR001017); BEST…	-1.96732		AT5G18800	#N/A	Cox19-like CHCH family protein; FUNCTIONS IN: NADH dehydrogenase (ubiquinone) activity; INVOLVED IN: mitochondrial electron transport, NADH to ubiquinone; LOCATED IN: mitochondrial respiratory chain complex I; EXPRESSED IN: 24 plant structures; EXPRESSED DURING: 14 growth stages; CONTAINS InterPro DOMAIN/s: CHCH (InterPro:IPR010625); BEST Arabidopsis thaliana protein match is: Cox19-like CHCH fam…	1.32724								AT3G09500	#N/A	Ribosomal L29 family protein ; FUNCTIONS IN: structural constituent of ribosome; INVOLVED IN: translation, ribosome biogenesis; LOCATED IN: ribosome, cytosolic large ribosomal subunit, nucleolus; EXPRESSED IN: 22 plant structures; EXPRESSED DURING: 13 growth stages; CONTAINS InterPro DOMAIN/s: Ribosomal protein L29 (InterPro:IPR001854), Ribosomal protein L29, conserved site (InterPro:IPR018254); …	1.12975	1.16605									AT4G04330	AtRbcX1	Chaperonin-like RbcX protein; CONTAINS InterPro DOMAIN/s: Chaperonin-like RbcX (InterPro:IPR003435); Has 30201 Blast hits to 17322 proteins in 780 species: Archae - 12; Bacteria - 1396; Metazoa - 17338; Fungi - 3422; Plants - 5037; Viruses - 0; Other Eukaryotes - 2996 (source: NCBI BLink).	1.87775	2.30302		AT4G37550	#N/A
								AT3G63140	CSP41A	chloroplast stem-loop binding protein of 41 kDa (CSP41A); FUNCTIONS IN: mRNA binding, poly(U) RNA binding; INVOLVED IN: rRNA processing; LOCATED IN: in 6 components; EXPRESSED IN: 25 plant structures; EXPRESSED DURING: 15 growth stages; CONTAINS InterPro DOMAIN/s: NAD-dependent epimerase/dehydratase (InterPro:IPR001509), NAD(P)-binding domain (InterPro:IPR016040); BEST Arabidopsis thaliana protei…	-1.46895		AT4G35090	CAT2	catalase 2 (CAT2); FUNCTIONS IN: protein binding, catalase activity, cobalt ion binding; INVOLVED IN: in 10 processes; LOCATED IN: mitochondrion, cytosolic ribosome, stromule, peroxisome, chloroplast; EXPRESSED IN: 25 plant structures; EXPRESSED DURING: 16 growth stages; CONTAINS InterPro DOMAIN/s: Catalase (InterPro:IPR002226), Catalase related subgroup (InterPro:IPR018028), Catalase-like domain…	-1.95132		AT2G04410	#N/A	RPM1-interacting protein 4 (RIN4) family protein; FUNCTIONS IN: molecular_function unknown; INVOLVED IN: biological_process unknown; LOCATED IN: plasma membrane; EXPRESSED IN: 24 plant structures; EXPRESSED DURING: 15 growth stages; CONTAINS InterPro DOMAIN/s: RPM1-interacting protein 4, defence response (InterPro:IPR008700); BEST Arabidopsis thaliana protein match is: RPM1-interacting protein 4 …	1.32936								AT1G74060	#N/A	Ribosomal protein L6 family protein; FUNCTIONS IN: structural constituent of ribosome; INVOLVED IN: translation; LOCATED IN: cytosolic ribosome, ribosome, cytosolic large ribosomal subunit, nucleolus, intracellular; CONTAINS InterPro DOMAIN/s: Ribosomal protein L6, N-terminal (InterPro:IPR005568), Ribosomal protein L6E (InterPro:IPR000915); BEST Arabidopsis thaliana protein match is: Ribosomal pr…	1.14379	1.18369									AT1G56300	#N/A	Chaperone DnaJ-domain superfamily protein; FUNCTIONS IN: heat shock protein binding; INVOLVED IN: protein folding, response to cyclopentenone; LOCATED IN: cellular_component unknown; EXPRESSED IN: 23 plant structures; EXPRESSED DURING: 15 growth stages; CONTAINS InterPro DOMAIN/s: Molecular chaperone, heat shock protein, Hsp40, DnaJ (InterPro:IPR015609), Heat shock protein DnaJ, N-terminal (Inter…	2.20729	2.54919		AT4G29810	ATMKK2
								AT1G78490	CYP708A3	cytochrome P450, family 708, subfamily A, polypeptide 3 (CYP708A3); FUNCTIONS IN: electron carrier activity, monooxygenase activity, iron ion binding, oxygen binding, heme binding; INVOLVED IN: oxidation reduction; LOCATED IN: endomembrane system; EXPRESSED IN: 22 plant structures; EXPRESSED DURING: 13 growth stages; CONTAINS InterPro DOMAIN/s: Cytochrome P450 (InterPro:IPR001128), Cytochrome P45…	-1.46281		AT4G32940	GAMMA-VPE	gamma vacuolar processing enzyme (GAMMA-VPE); CONTAINS InterPro DOMAIN/s: Peptidase C13, legumain (InterPro:IPR001096); BEST Arabidopsis thaliana protein match is: alpha-vacuolar processing enzyme (TAIR:AT2G25940.1); Has 789 Blast hits to 787 proteins in 239 species: Archae - 4; Bacteria - 12; Metazoa - 277; Fungi - 115; Plants - 257; Viruses - 0; Other Eukaryotes - 124 (source: NCBI BLink).	-1.92854		AT1G15200	#N/A	protein-protein interaction regulator family protein; CONTAINS InterPro DOMAIN/s: Pinin/SDK/memA protein (InterPro:IPR006786); Has 5330 Blast hits to 4034 proteins in 383 species: Archae - 10; Bacteria - 289; Metazoa - 2328; Fungi - 484; Plants - 229; Viruses - 50; Other Eukaryotes - 1940 (source: NCBI BLink).	1.38517								AT5G62300	#N/A	Ribosomal protein S10p/S20e family protein; FUNCTIONS IN: structural constituent of ribosome, RNA binding; INVOLVED IN: translation; LOCATED IN: cytosolic small ribosomal subunit, small ribosomal subunit, cell wall; EXPRESSED IN: leaf; CONTAINS InterPro DOMAIN/s: Ribosomal protein S10, conserved site (InterPro:IPR018268), Ribosomal protein S10, eukaryotic/archaeal (InterPro:IPR005729), Ribosomal …	1.19295	1.19436									AT1G72416	#N/A	Chaperone DnaJ-domain superfamily protein; FUNCTIONS IN: heat shock protein binding; INVOLVED IN: biological_process unknown; LOCATED IN: cellular_component unknown; CONTAINS InterPro DOMAIN/s: Molecular chaperone, heat shock protein, Hsp40, DnaJ (InterPro:IPR015609), Heat shock protein DnaJ, N-terminal (InterPro:IPR001623), Heat shock protein DnaJ, conserved site (InterPro:IPR018253); BEST Arabi…	2.29519	2.47263		AT2G30490	ATC4H
								AT2G43970	AtLARP6b	RNA-binding protein; FUNCTIONS IN: RNA binding, nucleic acid binding; INVOLVED IN: RNA processing; LOCATED IN: ribonucleoprotein complex, nucleus, chloroplast; EXPRESSED IN: 22 plant structures; EXPRESSED DURING: 13 growth stages; CONTAINS InterPro DOMAIN/s: Winged helix-turn-helix transcription repressor DNA-binding (InterPro:IPR011991), RNA-binding protein Lupus La (InterPro:IPR006630), Lupus L…	-1.46255		AT1G29400	AML5	MEI2-like protein 5 (ML5); FUNCTIONS IN: RNA binding, nucleotide binding, nucleic acid binding; LOCATED IN: cellular_component unknown; EXPRESSED IN: 30 plant structures; EXPRESSED DURING: 16 growth stages; CONTAINS InterPro DOMAIN/s: RNA recognition motif, RNP-1 (InterPro:IPR000504), RNA recognition motif 2 (InterPro:IPR007201), Nucleotide-binding, alpha-beta plait (InterPro:IPR012677); BEST Ara…	-1.91443		AT5G09770	#N/A	Ribosomal protein L17 family protein; FUNCTIONS IN: structural constituent of ribosome; INVOLVED IN: translation; LOCATED IN: ribosome, intracellular; EXPRESSED IN: 22 plant structures; EXPRESSED DURING: 13 growth stages; CONTAINS InterPro DOMAIN/s: Ribosomal protein L17 (InterPro:IPR000456); BEST Arabidopsis thaliana protein match is: Ribosomal protein L17 family protein (TAIR:AT5G64650.1); Has …	1.45451								AT3G49910	#N/A	Translation protein SH3-like family protein; FUNCTIONS IN: structural constituent of ribosome; INVOLVED IN: response to cold, translation; LOCATED IN: in 8 components; EXPRESSED IN: 24 plant structures; EXPRESSED DURING: 13 growth stages; CONTAINS InterPro DOMAIN/s: Translation protein SH3-like (InterPro:IPR008991), Ribosomal protein L26, eukaryotic/archaeal (InterPro:IPR005756), Ribosomal protei…	1.20417	1.19572									AT4G30650	#N/A	Low temperature and salt responsive protein family; INVOLVED IN: response to salt stress, response to cold, hyperosmotic salinity response, defense response to fungus; LOCATED IN: endomembrane system, integral to membrane; EXPRESSED IN: 21 plant structures; EXPRESSED DURING: 13 growth stages; CONTAINS InterPro DOMAIN/s: Uncharacterised protein family UPF0057 (InterPro:IPR000612); BEST Arabidopsis…	2.55766	2.13799		AT4G18120	AML3
								AT3G48750	CDC2	cell division control 2 (CDC2); FUNCTIONS IN: protein binding, protein kinase activity, cyclin-dependent protein kinase activity, kinase activity; INVOLVED IN: in 8 processes; LOCATED IN: in 6 components; EXPRESSED IN: 23 plant structures; EXPRESSED DURING: 13 growth stages; CONTAINS InterPro DOMAIN/s: Protein kinase, ATP binding site (InterPro:IPR017441), Protein kinase, catalytic domain (InterP…	-1.4494		AT3G45780	JK224	phototropin 1 (PHOT1); FUNCTIONS IN: protein binding, protein serine/threonine kinase activity, FMN binding, kinase activity, blue light photoreceptor activity; INVOLVED IN: in 8 processes; LOCATED IN: internal side of plasma membrane, vacuole, cytoplasm; EXPRESSED IN: 23 plant structures; EXPRESSED DURING: 13 growth stages; CONTAINS InterPro DOMAIN/s: PAC motif (InterPro:IPR001610), Protein kina…	-1.9132		AT3G50670	U1-70K	U1 small nuclear ribonucleoprotein-70K (U1-70K); FUNCTIONS IN: RNA binding, nucleotide binding, nucleic acid binding; INVOLVED IN: nuclear mRNA splicing, via spliceosome; LOCATED IN: nucleus; EXPRESSED IN: 23 plant structures; EXPRESSED DURING: 13 growth stages; CONTAINS InterPro DOMAIN/s: U1 small nuclear ribonucleoprotein of 70kDa MW N-terminal (InterPro:IPR022023), RNA recognition motif, RNP-1…	1.45865								AT5G56670	#N/A	Ribosomal protein S30 family protein; FUNCTIONS IN: structural constituent of ribosome; INVOLVED IN: translation; LOCATED IN: cytosolic small ribosomal subunit, ribosome; EXPRESSED IN: 23 plant structures; EXPRESSED DURING: 15 growth stages; CONTAINS InterPro DOMAIN/s: Ribosomal protein S30 (InterPro:IPR006846); BEST Arabidopsis thaliana protein match is: Ribosomal protein S30 family protein (TAI…	1.32509	1.19656									AT3G46640	LUX	PHYTOCLOCK 1 (PCL1); CONTAINS InterPro DOMAIN/s: Homeodomain-like (InterPro:IPR009057), Myb, DNA-binding (InterPro:IPR014778), Myb-like DNA-binding domain, SHAQKYF class (InterPro:IPR006447), HTH transcriptional regulator, Myb-type, DNA-binding (InterPro:IPR017930), Homeodomain-related (InterPro:IPR012287); BEST Arabidopsis thaliana protein match is: Homeodomain-like superfamily protein (TAIR:AT5…	2.79446	2.16451		AT2G29400	PP1-AT
								AT1G63980	#N/A	D111/G-patch domain-containing protein; FUNCTIONS IN: nucleic acid binding; INVOLVED IN: biological_process unknown; LOCATED IN: intracellular; EXPRESSED IN: 23 plant structures; EXPRESSED DURING: 13 growth stages; CONTAINS InterPro DOMAIN/s: D111/G-patch (InterPro:IPR000467); Has 18077 Blast hits to 9113 proteins in 508 species: Archae - 9; Bacteria - 1331; Metazoa - 6165; Fungi - 2709; Plants -…	-1.44932		AT1G52230	PSAH-2	photosystem I subunit H2 (PSAH2); FUNCTIONS IN: molecular_function unknown; INVOLVED IN: photosynthesis; LOCATED IN: in 6 components; EXPRESSED IN: 21 plant structures; EXPRESSED DURING: 13 growth stages; CONTAINS InterPro DOMAIN/s: Photosystem I reaction centre subunit VI (InterPro:IPR004928); BEST Arabidopsis thaliana protein match is: photosystem I subunit H-1 (TAIR:AT3G16140.1); Has 102 Blast…	-1.88155		AT5G27860	#N/A	unknown protein; FUNCTIONS IN: molecular_function unknown; INVOLVED IN: biological_process unknown; LOCATED IN: chloroplast; EXPRESSED IN: pollen tube; Has 35333 Blast hits to 34131 proteins in 2444 species: Archae - 798; Bacteria - 22429; Metazoa - 974; Fungi - 991; Plants - 531; Viruses - 0; Other Eukaryotes - 9610 (source: NCBI BLink).	1.46576								AT5G56710	#N/A	Ribosomal protein L31e family protein; FUNCTIONS IN: structural constituent of ribosome; INVOLVED IN: translation, ribosome biogenesis; LOCATED IN: cytosolic ribosome, ribosome, cytosolic large ribosomal subunit, cell wall; EXPRESSED IN: 23 plant structures; EXPRESSED DURING: 13 growth stages; CONTAINS InterPro DOMAIN/s: Ribosomal protein L31e (InterPro:IPR000054), Ribosomal protein L31e, conserv…	1.31172	1.21372									AT2G21660	ATGRP7	cold, circadian rhythm, and rna binding 2 (CCR2); FUNCTIONS IN: double-stranded DNA binding, RNA binding, single-stranded DNA binding; INVOLVED IN: in 12 processes; LOCATED IN: nucleus, chloroplast, peroxisome, cytoplasm; EXPRESSED IN: 27 plant structures; EXPRESSED DURING: 15 growth stages; CONTAINS InterPro DOMAIN/s: RNA recognition motif, glycine rich protein (InterPro:IPR015465), RNA recognit…	3.03346	3.11312		AT1G01800	#N/A
								AT2G41530	ATSFGH	S-formylglutathione hydrolase (SFGH); FUNCTIONS IN: hydrolase activity, acting on ester bonds, S-formylglutathione hydrolase activity; INVOLVED IN: response to cadmium ion; LOCATED IN: apoplast; EXPRESSED IN: 25 plant structures; EXPRESSED DURING: 13 growth stages; CONTAINS InterPro DOMAIN/s: Putative esterase (InterPro:IPR000801), S-formylglutathione hydrolase (InterPro:IPR014186); Has 3295 Blas…	-1.42832		AT2G33380	AtCLO3	RESPONSIVE TO DESSICATION 20 (RD20); FUNCTIONS IN: lipoxygenase activity, calcium ion binding; INVOLVED IN: in 7 processes; LOCATED IN: chloroplast membrane, microsome, vacuole; EXPRESSED IN: 21 plant structures; EXPRESSED DURING: 13 growth stages; CONTAINS InterPro DOMAIN/s: Caleosin related (InterPro:IPR007736); BEST Arabidopsis thaliana protein match is: seed gene 1 (TAIR:AT4G26740.1); Has 344…	-1.85023		AT5G58200	#N/A	Calcineurin-like metallo-phosphoesterase superfamily protein; Has 268 Blast hits to 268 proteins in 72 species: Archae - 0; Bacteria - 109; Metazoa - 0; Fungi - 0; Plants - 46; Viruses - 0; Other Eukaryotes - 113 (source: NCBI BLink).	1.47424								AT1G09690	#N/A	Translation protein SH3-like family protein; FUNCTIONS IN: structural constituent of ribosome; INVOLVED IN: translation; LOCATED IN: ribosome, cytosolic large ribosomal subunit; EXPRESSED IN: juvenile leaf, pollen tube; CONTAINS InterPro DOMAIN/s: Translation protein SH3-like (InterPro:IPR008991), Ribosomal protein L21e (InterPro:IPR001147), Ribosomal protein L21e, conserved site (InterPro:IPR018…	1.35126	1.21488									AT1G78080	RAP2.4	related to AP2 4 (RAP2.4); CONTAINS InterPro DOMAIN/s: DNA-binding, integrase-type (InterPro:IPR016177), Pathogenesis-related transcriptional factor/ERF, DNA-binding (InterPro:IPR001471); BEST Arabidopsis thaliana protein match is: Integrase-type DNA-binding superfamily protein (TAIR:AT1G22190.1); Has 5853 Blast hits to 5721 proteins in 258 species: Archae - 0; Bacteria - 10; Metazoa - 0; Fungi -…	3.84953	1.52249		AT3G63140	CSP41A
								AT5G51720	At-NEET	2 iron, 2 sulfur cluster binding; FUNCTIONS IN: 2 iron, 2 sulfur cluster binding; INVOLVED IN: biological_process unknown; LOCATED IN: chloroplast stroma, chloroplast; EXPRESSED IN: 20 plant structures; EXPRESSED DURING: 13 growth stages; CONTAINS InterPro DOMAIN/s: Iron sulphur-containing domain, CDGSH-type (InterPro:IPR018967); Has 30201 Blast hits to 17322 proteins in 780 species: Archae - 12;…	-1.41372		AT3G26510	#N/A	Octicosapeptide/Phox/Bem1p family protein; CONTAINS InterPro DOMAIN/s: Octicosapeptide/Phox/Bem1p (InterPro:IPR000270); BEST Arabidopsis thaliana protein match is: octicosapeptide/Phox/Bem1p (PB1) domain-containing protein (TAIR:AT1G70640.1); Has 35333 Blast hits to 34131 proteins in 2444 species: Archae - 798; Bacteria - 22429; Metazoa - 974; Fungi - 991; Plants - 531; Viruses - 0; Other Eukaryo…	-1.84579		AT2G33620	#N/A	AT hook motif DNA-binding family protein; FUNCTIONS IN: DNA binding; LOCATED IN: cytosol; EXPRESSED IN: 25 plant structures; EXPRESSED DURING: 15 growth stages; CONTAINS InterPro DOMAIN/s: Protein of unknown function DUF296 (InterPro:IPR005175), AT hook, DNA-binding motif (InterPro:IPR017956); BEST Arabidopsis thaliana protein match is: AT-hook motif nuclear-localized protein 1 (TAIR:AT4G12080.1)…	1.49842								AT1G69620	RPL34	ribosomal protein L34 (RPL34); FUNCTIONS IN: structural constituent of ribosome; INVOLVED IN: translation, ribosome biogenesis; LOCATED IN: ribosome, cytosolic large ribosomal subunit, plasma membrane, large ribosomal subunit, membrane; EXPRESSED IN: 24 plant structures; EXPRESSED DURING: 13 growth stages; CONTAINS InterPro DOMAIN/s: Ribosomal protein L34e, conserved site (InterPro:IPR018065), Ri…	1.16212	1.21512									AT2G40080	ELF4	EARLY FLOWERING 4 (ELF4); FUNCTIONS IN: molecular_function unknown; INVOLVED IN: in 7 processes; LOCATED IN: nucleus; EXPRESSED IN: 22 plant structures; EXPRESSED DURING: 12 growth stages; CONTAINS InterPro DOMAIN/s: Protein of unknown function DUF1313 (InterPro:IPR009741); BEST Arabidopsis thaliana protein match is: ELF4-like 1 (TAIR:AT2G29950.1); Has 150 Blast hits to 149 proteins in 35 species…	3.98263	3.02919		AT1G78490	CYP708A3
								AT1G50430	7RED	DWARF 5 (DWF5); FUNCTIONS IN: sterol delta7 reductase activity; INVOLVED IN: sterol biosynthetic process, unidimensional cell growth, brassinosteroid biosynthetic process; LOCATED IN: integral to endoplasmic reticulum membrane, plasma membrane; EXPRESSED IN: 22 plant structures; EXPRESSED DURING: 13 growth stages; CONTAINS InterPro DOMAIN/s: Sterol reductase, conserved site (InterPro:IPR018083), …	-1.36322		AT4G16190	#N/A	Papain family cysteine protease; FUNCTIONS IN: cysteine-type peptidase activity, cysteine-type endopeptidase activity; INVOLVED IN: proteolysis; LOCATED IN: vacuole; EXPRESSED IN: 23 plant structures; EXPRESSED DURING: 13 growth stages; CONTAINS InterPro DOMAIN/s: Peptidase C1A, papain (InterPro:IPR013128), Proteinase inhibitor I29, cathepsin propeptide (InterPro:IPR013201), Peptidase C1A, papain…	-1.84319		AT4G36980	#N/A	FUNCTIONS IN: molecular_function unknown; INVOLVED IN: biological_process unknown; EXPRESSED IN: 23 plant structures; EXPRESSED DURING: 13 growth stages; CONTAINS InterPro DOMAIN/s: Splicing factor, suppressor of white apricot (InterPro:IPR019147); Has 7672 Blast hits to 5479 proteins in 321 species: Archae - 0; Bacteria - 89; Metazoa - 5155; Fungi - 712; Plants - 341; Viruses - 39; Other Eukaryo…	1.51382								AT1G02780	emb2386	embryo defective 2386 (emb2386); FUNCTIONS IN: structural constituent of ribosome; INVOLVED IN: translation, ribosome biogenesis, embryo development ending in seed dormancy; LOCATED IN: in 6 components; EXPRESSED IN: 25 plant structures; EXPRESSED DURING: 14 growth stages; CONTAINS InterPro DOMAIN/s: Ribosomal protein L19/L19e (InterPro:IPR000196), Ribosomal protein L19/L19e, domain 3 (InterPro:I…	1.31811	1.21515									AT1G22770	FB	GIGANTEA (GI); Has 351 Blast hits to 349 proteins in 54 species: Archae - 0; Bacteria - 0; Metazoa - 0; Fungi - 0; Plants - 351; Viruses - 0; Other Eukaryotes - 0 (source: NCBI BLink).	3.99964	2.513		AT2G43970	AtLARP6b
								AT1G30230	eEF-1Bb1	Glutathione S-transferase, C-terminal-like;Translation elongation factor EF1B/ribosomal protein S6; FUNCTIONS IN: translation elongation factor activity; INVOLVED IN: translational elongation, response to cadmium ion; LOCATED IN: plasma membrane, eukaryotic translation elongation factor 1 complex; EXPRESSED IN: guard cell, cultured cell, leaf; EXPRESSED DURING: seedling growth; CONTAINS InterPro …	-1.26974		AT1G50250	FTSH1	FTSH protease 1 (FTSH1); FUNCTIONS IN: metallopeptidase activity, protein binding, ATP-dependent peptidase activity, ATPase activity; INVOLVED IN: photosystem II repair, PSII associated light-harvesting complex II catabolic process; LOCATED IN: thylakoid lumen, chloroplast thylakoid membrane, chloroplast, membrane; EXPRESSED IN: 24 plant structures; EXPRESSED DURING: 13 growth stages; CONTAINS In…	-1.83903		AT1G26150	AtPERK10	proline-rich extensin-like receptor kinase 10 (PERK10); FUNCTIONS IN: protein serine/threonine kinase activity, protein kinase activity, ATP binding; INVOLVED IN: protein amino acid phosphorylation; LOCATED IN: plasma membrane; EXPRESSED IN: 22 plant structures; EXPRESSED DURING: 13 growth stages; CONTAINS InterPro DOMAIN/s: Protein kinase, ATP binding site (InterPro:IPR017441), Serine/threonine-…	1.5265								AT5G46020	#N/A	CONTAINS InterPro DOMAIN/s: Casein kinase substrate, phosphoprotein PP28 (InterPro:IPR019380); Has 30201 Blast hits to 17322 proteins in 780 species: Archae - 12; Bacteria - 1396; Metazoa - 17338; Fungi - 3422; Plants - 5037; Viruses - 0; Other Eukaryotes - 2996 (source: NCBI BLink).	1.21651	1.21621									AT1G68050	ADO3	flavin-binding, kelch repeat, f box 1 (FKF1); FUNCTIONS IN: ubiquitin-protein ligase activity, signal transducer activity; INVOLVED IN: response to blue light, positive regulation of flower development, circadian rhythm, ubiquitin-dependent protein catabolic process, regulation of transcription; LOCATED IN: cellular_component unknown; EXPRESSED IN: whole plant, root tip, male gametophyte, leaf, p…	4.88252	3.37309		AT3G48750	CDC2
								AT1G29910	AB180	chlorophyll A/B binding protein 3 (CAB3); FUNCTIONS IN: chlorophyll binding; INVOLVED IN: photosynthesis, light harvesting, photosynthesis; LOCATED IN: in 6 components; EXPRESSED IN: cotyledon, guard cell, juvenile leaf, cultured cell, leaf; CONTAINS InterPro DOMAIN/s: Chlorophyll A-B binding protein (InterPro:IPR001344); BEST Arabidopsis thaliana protein match is: chlorophyll A/B-binding protein…	-1.25473		AT5G17230	PSY	PHYTOENE SYNTHASE (PSY); FUNCTIONS IN: phytoene synthase activity, geranylgeranyl-diphosphate geranylgeranyltransferase activity; INVOLVED IN: carotenoid biosynthetic process; LOCATED IN: chloroplast; EXPRESSED IN: 23 plant structures; EXPRESSED DURING: 13 growth stages; CONTAINS InterPro DOMAIN/s: Squalene/phytoene synthase, conserved site (InterPro:IPR019845), Terpenoid synthase (InterPro:IPR00…	-1.83773		AT2G42740	RPL16A	ribosomal protein large subunit 16A (RPL16A); FUNCTIONS IN: structural constituent of ribosome; INVOLVED IN: translation; LOCATED IN: cytosolic large ribosomal subunit, nucleolus, chloroplast, vacuole; EXPRESSED IN: 25 plant structures; EXPRESSED DURING: 13 growth stages; CONTAINS InterPro DOMAIN/s: Ribosomal protein L5 (InterPro:IPR002132), Ribosomal protein L5, conserved site (InterPro:IPR02092…	1.528								AT3G52590	EMB2167	ubiquitin extension protein 1 (UBQ1); FUNCTIONS IN: structural constituent of ribosome; INVOLVED IN: response to water deprivation, protein ubiquitination, embryo development ending in seed dormancy; LOCATED IN: ribosome, intracellular; EXPRESSED IN: 25 plant structures; EXPRESSED DURING: 14 growth stages; CONTAINS InterPro DOMAIN/s: Ribosomal protein L40e (InterPro:IPR001975), Ubiquitin subgroup…	1.2319	1.22354															AT1G63980	#N/A
								AT1G15270	#N/A	Translation machinery associated TMA7; FUNCTIONS IN: molecular_function unknown; INVOLVED IN: biological_process unknown; LOCATED IN: plasma membrane; EXPRESSED IN: 24 plant structures; EXPRESSED DURING: 15 growth stages; CONTAINS InterPro DOMAIN/s: Translation machinery associated TMA7 (InterPro:IPR015157); BEST Arabidopsis thaliana protein match is: Translation machinery associated TMA7 (TAIR:A…	1.24489		AT1G69530	AT-EXP1	expansin A1 (EXPA1); CONTAINS InterPro DOMAIN/s: Pollen allergen, N-terminal (InterPro:IPR014734), Rare lipoprotein A (InterPro:IPR005132), Pollen allergen/expansin, C-terminal (InterPro:IPR007117), Barwin-related endoglucanase (InterPro:IPR009009), Expansin (InterPro:IPR002963), Expansin/Lol pI (InterPro:IPR007118), Expansin 45, endoglucanase-like (InterPro:IPR007112); BEST Arabidopsis thaliana …	-1.83236		AT5G24670	EMB2820	Cytidine/deoxycytidylate deaminase family protein; FUNCTIONS IN: hydrolase activity, catalytic activity, zinc ion binding; INVOLVED IN: biological_process unknown; LOCATED IN: cellular_component unknown; EXPRESSED IN: 23 plant structures; EXPRESSED DURING: 13 growth stages; CONTAINS InterPro DOMAIN/s: CMP/dCMP deaminase, zinc-binding (InterPro:IPR002125), Cytidine deaminase-like (InterPro:IPR0161…	1.53159								AT2G27720	#N/A	60S acidic ribosomal protein family; FUNCTIONS IN: structural constituent of ribosome; INVOLVED IN: translational elongation, response to cold; LOCATED IN: cytosol, cytosolic ribosome, ribosome, nucleus, membrane; EXPRESSED IN: 26 plant structures; EXPRESSED DURING: 14 growth stages; CONTAINS InterPro DOMAIN/s: Ribosomal protein 60S (InterPro:IPR001813); BEST Arabidopsis thaliana protein match is…	1.26949	1.22551															AT2G41530	ATSFGH
								AT5G37780	ACAM-1	calmodulin 1 (CAM1); FUNCTIONS IN: calcium ion binding; INVOLVED IN: detection of calcium ion, response to mechanical stimulus; LOCATED IN: nucleus; EXPRESSED IN: 24 plant structures; EXPRESSED DURING: 15 growth stages; CONTAINS InterPro DOMAIN/s: EF-Hand 1, calcium-binding site (InterPro:IPR018247), EF-HAND 2 (InterPro:IPR018249), EF-hand-like domain (InterPro:IPR011992), Calcium-binding EF-hand…	1.33502		AT2G21970	42980	stress enhanced protein 2 (SEP2); Has 34 Blast hits to 34 proteins in 10 species: Archae - 0; Bacteria - 0; Metazoa - 0; Fungi - 0; Plants - 34; Viruses - 0; Other Eukaryotes - 0 (source: NCBI BLink).	-1.82967		AT5G17670	#N/A	alpha/beta-Hydrolases superfamily protein; FUNCTIONS IN: hydrolase activity, acting on ester bonds; INVOLVED IN: intracellular protein transport, GPI anchor metabolic process; LOCATED IN: chloroplast, chloroplast envelope; EXPRESSED IN: 22 plant structures; EXPRESSED DURING: 15 growth stages; CONTAINS InterPro DOMAIN/s: PGAP1-like (InterPro:IPR012908); Has 30201 Blast hits to 17322 proteins in 78…	1.53631								AT4G18100	#N/A	Ribosomal protein L32e; FUNCTIONS IN: structural constituent of ribosome; INVOLVED IN: translation, ribosome biogenesis; LOCATED IN: cytosolic ribosome, ribosome, cytosolic large ribosomal subunit, nucleolus; EXPRESSED IN: callus, pollen tube, leaf; CONTAINS InterPro DOMAIN/s: Ribosomal protein L32e (InterPro:IPR001515), Ribosomal protein L32e, conserved site (InterPro:IPR018263); BEST Arabidopsi…	1.37862	1.22772															AT5G51720	At-NEET
								AT3G46970	ATPHS2	alpha-glucan phosphorylase 2 (PHS2); FUNCTIONS IN: phosphorylase activity, transferase activity, transferring glycosyl groups; INVOLVED IN: response to cadmium ion, response to water deprivation; LOCATED IN: cytosol, chloroplast; EXPRESSED IN: 24 plant structures; EXPRESSED DURING: 14 growth stages; CONTAINS InterPro DOMAIN/s: Glycosyl transferase, family 35 (InterPro:IPR000811), Glycogen/starch/…	1.36943		AT5G48180	AtNSP5	nitrile specifier protein 5 (NSP5); FUNCTIONS IN: molecular_function unknown; INVOLVED IN: glucosinolate catabolic process, nitrile biosynthetic process; LOCATED IN: cellular_component unknown; EXPRESSED IN: 24 plant structures; EXPRESSED DURING: 15 growth stages; CONTAINS InterPro DOMAIN/s: Galactose oxidase/kelch, beta-propeller (InterPro:IPR011043), Kelch repeat type 1 (InterPro:IPR006652), Ke…	-1.81715		AT1G07830	#N/A	ribosomal protein L29 family protein; FUNCTIONS IN: structural constituent of ribosome; INVOLVED IN: translation; LOCATED IN: mitochondrion, ribosome, mitochondrial ribosome, intracellular; EXPRESSED IN: 22 plant structures; EXPRESSED DURING: 13 growth stages; CONTAINS InterPro DOMAIN/s: Ribosomal protein L47, mitochondrial (InterPro:IPR010729), Ribosomal protein L29 (InterPro:IPR001854); Has 365…	1.55095								AT3G09200	#N/A	Ribosomal protein L10 family protein; FUNCTIONS IN: structural constituent of ribosome, copper ion binding; INVOLVED IN: in 6 processes; LOCATED IN: in 7 components; EXPRESSED IN: 25 plant structures; EXPRESSED DURING: 15 growth stages; CONTAINS InterPro DOMAIN/s: Ribosomal protein 60S (InterPro:IPR001813), Ribosomal protein L10 (InterPro:IPR001790); BEST Arabidopsis thaliana protein match is: Ri…	1.1973	1.22782															AT1G50430	7RED
								AT5G11200	UAP56b	DEAD/DEAH box RNA helicase family protein ; FUNCTIONS IN: helicase activity, ATP-dependent helicase activity, ATP binding, nucleic acid binding; INVOLVED IN: biological_process unknown; LOCATED IN: cell wall; EXPRESSED IN: male gametophyte, guard cell, pollen tube, seed, leaf; EXPRESSED DURING: M germinated pollen stage; CONTAINS InterPro DOMAIN/s: RNA helicase, DEAD-box type, Q motif (InterPro:I…	1.40157		AT1G51500	ABCG12	ECERIFERUM 5 (CER5); FUNCTIONS IN: ATPase activity, coupled to transmembrane movement of substances; INVOLVED IN: wax biosynthetic process; LOCATED IN: membrane; EXPRESSED IN: 23 plant structures; EXPRESSED DURING: 14 growth stages; CONTAINS InterPro DOMAIN/s: ATPase, AAA+ type, core (InterPro:IPR003593), ABC transporter-like (InterPro:IPR003439), ABC-2 type transporter (InterPro:IPR013525), ABC …	-1.8125		AT5G08330	AtTCP11	TCP family transcription factor ; CONTAINS InterPro DOMAIN/s: Transcription factor, TCP (InterPro:IPR005333), Transcription factor TCP subgroup (InterPro:IPR017887); BEST Arabidopsis thaliana protein match is: TCP family transcription factor (TAIR:AT5G23280.1); Has 954 Blast hits to 946 proteins in 163 species: Archae - 0; Bacteria - 6; Metazoa - 29; Fungi - 0; Plants - 913; Viruses - 0; Other Eu…	1.57783								AT3G04400	emb2171	embryo defective 2171 (emb2171); FUNCTIONS IN: structural constituent of ribosome; INVOLVED IN: translation, embryo development ending in seed dormancy; LOCATED IN: ribosome, cytosolic large ribosomal subunit; EXPRESSED IN: 23 plant structures; EXPRESSED DURING: 13 growth stages; CONTAINS InterPro DOMAIN/s: Ribosomal protein L14b/L23e (InterPro:IPR000218), Ribosomal protein L14 conserved site (In…	1.24418	1.22889															AT1G30230	eEF-1Bb1
								AT2G22430	ATHB6	homeobox protein 6 (HB6); FUNCTIONS IN: protein binding, sequence-specific DNA binding, DNA binding, transcription activator activity, sequence-specific DNA binding transcription factor activity; INVOLVED IN: response to water deprivation, positive regulation of transcription, abscisic acid mediated signaling pathway, negative regulation of abscisic acid mediated signaling pathway, regulation of …	1.4244		AT1G15980	NDF1	NDH-dependent cyclic electron flow 1 (NDF1); INVOLVED IN: photosynthetic electron transport in photosystem I; LOCATED IN: chloroplast thylakoid membrane, chloroplast, NAD(P)H dehydrogenase complex (plastoquinone); EXPRESSED IN: 21 plant structures; EXPRESSED DURING: 13 growth stages; Has 119 Blast hits to 119 proteins in 57 species: Archae - 0; Bacteria - 90; Metazoa - 0; Fungi - 0; Plants - 29; …	-1.81178		AT4G13720	#N/A	Inosine triphosphate pyrophosphatase family protein; FUNCTIONS IN: hydrolase activity, pyrophosphatase activity; INVOLVED IN: biological_process unknown; EXPRESSED IN: 22 plant structures; EXPRESSED DURING: 13 growth stages; CONTAINS InterPro DOMAIN/s: Ham1-like protein (InterPro:IPR002637); Has 30201 Blast hits to 17322 proteins in 780 species: Archae - 12; Bacteria - 1396; Metazoa - 17338; Fung…	1.59431								AT5G41520	RPS10B	RNA binding Plectin/S10 domain-containing protein; FUNCTIONS IN: structural constituent of ribosome; INVOLVED IN: translation; LOCATED IN: cytosolic small ribosomal subunit, cytosolic ribosome, cell wall, chloroplast; EXPRESSED IN: 25 plant structures; EXPRESSED DURING: 16 growth stages; CONTAINS InterPro DOMAIN/s: Plectin/S10, N-terminal (InterPro:IPR005326); BEST Arabidopsis thaliana protein ma…	1.20614	1.23244															AT1G29910	AB180
								AT3G09390	ATMT-1	metallothionein 2A (MT2A); CONTAINS InterPro DOMAIN/s: Plant metallothionein, family 15 (InterPro:IPR000347); BEST Arabidopsis thaliana protein match is: metallothionein 2B (TAIR:AT5G02380.1); Has 597 Blast hits to 588 proteins in 128 species: Archae - 0; Bacteria - 0; Metazoa - 53; Fungi - 2; Plants - 530; Viruses - 0; Other Eukaryotes - 12 (source: NCBI BLink).	1.43547		AT3G26740	CCL	CCR-like (CCL); FUNCTIONS IN: molecular_function unknown; INVOLVED IN: biological_process unknown; LOCATED IN: chloroplast; EXPRESSED IN: 23 plant structures; EXPRESSED DURING: 13 growth stages; CONTAINS InterPro DOMAIN/s: Light regulated Lir1 (InterPro:IPR009856); Has 69 Blast hits to 69 proteins in 23 species: Archae - 0; Bacteria - 0; Metazoa - 0; Fungi - 0; Plants - 69; Viruses - 0; Other Euk…	-1.80991		AT2G41650	#N/A	unknown protein; FUNCTIONS IN: molecular_function unknown; INVOLVED IN: biological_process unknown; LOCATED IN: chloroplast; EXPRESSED IN: 22 plant structures; EXPRESSED DURING: 13 growth stages; Has 3 Blast hits to 3 proteins in 1 species: Archae - 0; Bacteria - 0; Metazoa - 0; Fungi - 0; Plants - 3; Viruses - 0; Other Eukaryotes - 0 (source: NCBI BLink).	1.60248								AT5G02450	#N/A	Ribosomal protein L36e family protein; FUNCTIONS IN: structural constituent of ribosome; INVOLVED IN: translation; LOCATED IN: ribosome, cytosolic large ribosomal subunit, plasma membrane; EXPRESSED IN: 24 plant structures; EXPRESSED DURING: 13 growth stages; CONTAINS InterPro DOMAIN/s: Ribosomal protein L36e (InterPro:IPR000509); BEST Arabidopsis thaliana protein match is: Ribosomal protein L36e…	1.31002	1.24734															AT5G46430	#N/A
								AT1G69040	ACR4	ACT domain repeat 4 (ACR4); FUNCTIONS IN: amino acid binding; INVOLVED IN: regulation of cellular amino acid metabolic process, response to cytokinin stimulus; LOCATED IN: cytosol; EXPRESSED IN: 22 plant structures; EXPRESSED DURING: 13 growth stages; CONTAINS InterPro DOMAIN/s: Amino acid-binding ACT (InterPro:IPR002912); BEST Arabidopsis thaliana protein match is: ACT domain repeat 5 (TAIR:AT2G…	1.47392		AT1G78140	#N/A	S-adenosyl-L-methionine-dependent methyltransferases superfamily protein; FUNCTIONS IN: methyltransferase activity; INVOLVED IN: metabolic process; LOCATED IN: chloroplast, plastoglobule; EXPRESSED IN: 24 plant structures; EXPRESSED DURING: 15 growth stages; CONTAINS InterPro DOMAIN/s: Methyltransferase type 11 (InterPro:IPR013216); BEST Arabidopsis thaliana protein match is: S-adenosyl-L-methion…	-1.79898		AT5G28640	AN3	ANGUSTIFOLIA 3 (AN3); CONTAINS InterPro DOMAIN/s: SSXT (InterPro:IPR007726); BEST Arabidopsis thaliana protein match is: GRF1-interacting factor 3 (TAIR:AT4G00850.1); Has 1752 Blast hits to 1579 proteins in 197 species: Archae - 0; Bacteria - 58; Metazoa - 1009; Fungi - 145; Plants - 200; Viruses - 1; Other Eukaryotes - 339 (source: NCBI BLink).	1.60569								AT1G17880	ATBTF3	basic transcription factor 3 (BTF3); FUNCTIONS IN: sequence-specific DNA binding transcription factor activity; INVOLVED IN: response to salt stress; LOCATED IN: cellular_component unknown; EXPRESSED IN: 24 plant structures; EXPRESSED DURING: 15 growth stages; CONTAINS InterPro DOMAIN/s: Nascent polypeptide-associated complex NAC (InterPro:IPR002715); BEST Arabidopsis thaliana protein match is: N…	1.2015	1.25042															AT1G15270	#N/A
								AT1G29670	#N/A	GDSL-like Lipase/Acylhydrolase superfamily protein; FUNCTIONS IN: hydrolase activity, acting on ester bonds, carboxylesterase activity; INVOLVED IN: lipid metabolic process; LOCATED IN: apoplast, cell wall, chloroplast; EXPRESSED IN: 23 plant structures; EXPRESSED DURING: 14 growth stages; CONTAINS InterPro DOMAIN/s: Lipase, GDSL (InterPro:IPR001087); BEST Arabidopsis thaliana protein match is: G…	1.50752		AT3G50820	OEC33	photosystem II subunit O-2 (PSBO2); FUNCTIONS IN: oxygen evolving activity, poly(U) RNA binding; INVOLVED IN: photosynthesis, light reaction, photoinhibition, photosystem II assembly, photosystem II stabilization, regulation of protein amino acid dephosphorylation; LOCATED IN: in 9 components; EXPRESSED IN: 24 plant structures; EXPRESSED DURING: 14 growth stages; CONTAINS InterPro DOMAIN/s: Photo…	-1.79568		AT3G01790	#N/A	Ribosomal protein L13 family protein; FUNCTIONS IN: structural constituent of ribosome; INVOLVED IN: translation; LOCATED IN: ribosome, intracellular, large ribosomal subunit; EXPRESSED IN: 22 plant structures; EXPRESSED DURING: 13 growth stages; CONTAINS InterPro DOMAIN/s: Ribosomal protein L13, bacterial-type (InterPro:IPR005823), Ribosomal protein L13 (InterPro:IPR005822); BEST Arabidopsis tha…	1.61624								AT5G52650	#N/A	RNA binding Plectin/S10 domain-containing protein; FUNCTIONS IN: structural constituent of ribosome; INVOLVED IN: translation; LOCATED IN: cytosolic small ribosomal subunit, cytosolic ribosome, cell wall, membrane; EXPRESSED IN: 22 plant structures; EXPRESSED DURING: 13 growth stages; CONTAINS InterPro DOMAIN/s: Plectin/S10, N-terminal (InterPro:IPR005326); BEST Arabidopsis thaliana protein match…	1.22622	1.25178															AT5G37780	ACAM-1
								AT1G07420	ATSMO1	sterol 4-alpha-methyl-oxidase 2-1 (SMO2-1); FUNCTIONS IN: C-4 methylsterol oxidase activity, 4-alpha-methyl-delta7-sterol-4alpha-methyl oxidase activity; INVOLVED IN: oxidation reduction, fatty acid biosynthetic process; LOCATED IN: chloroplast envelope; EXPRESSED IN: 23 plant structures; EXPRESSED DURING: 13 growth stages; CONTAINS InterPro DOMAIN/s: Fatty acid hydroxylase (InterPro:IPR006694); …	1.53347		AT1G52870	#N/A	Peroxisomal membrane 22 kDa (Mpv17/PMP22) family protein; FUNCTIONS IN: molecular_function unknown; INVOLVED IN: biological_process unknown; LOCATED IN: integral to membrane, chloroplast; EXPRESSED IN: 21 plant structures; EXPRESSED DURING: 13 growth stages; CONTAINS InterPro DOMAIN/s: Mpv17/PMP22 (InterPro:IPR007248); BEST Arabidopsis thaliana protein match is: Peroxisomal membrane 22 kDa (Mpv17…	-1.78273		AT1G48300	DGAT3	unknown protein; FUNCTIONS IN: molecular_function unknown; INVOLVED IN: biological_process unknown; LOCATED IN: endomembrane system; EXPRESSED IN: 24 plant structures; EXPRESSED DURING: 15 growth stages; Has 96 Blast hits to 87 proteins in 37 species: Archae - 0; Bacteria - 2; Metazoa - 12; Fungi - 2; Plants - 65; Viruses - 0; Other Eukaryotes - 15 (source: NCBI BLink).	1.63265								AT1G01100	#N/A	60S acidic ribosomal protein family; FUNCTIONS IN: structural constituent of ribosome; INVOLVED IN: translational elongation; LOCATED IN: cytosol, cytosolic ribosome, ribosome, nucleus, plasma membrane; EXPRESSED IN: 25 plant structures; EXPRESSED DURING: 14 growth stages; CONTAINS InterPro DOMAIN/s: Ribosomal protein 60S (InterPro:IPR001813); BEST Arabidopsis thaliana protein match is: 60S acidi…	1.29533	1.25594															AT3G46970	ATPHS2
								AT4G17100	#N/A	CONTAINS InterPro DOMAIN/s: Endoribonuclease XendoU (InterPro:IPR018998); Has 943 Blast hits to 770 proteins in 162 species: Archae - 0; Bacteria - 61; Metazoa - 472; Fungi - 40; Plants - 78; Viruses - 35; Other Eukaryotes - 257 (source: NCBI BLink).	1.53659		AT1G15740	#N/A	Leucine-rich repeat family protein; BEST Arabidopsis thaliana protein match is: Leucine-rich repeat (LRR) family protein (TAIR:AT4G23840.1); Has 38052 Blast hits to 19856 proteins in 856 species: Archae - 6; Bacteria - 8624; Metazoa - 11681; Fungi - 680; Plants - 12072; Viruses - 79; Other Eukaryotes - 4910 (source: NCBI BLink).	-1.77405		AT1G68945	#N/A	unknown protein; FUNCTIONS IN: molecular_function unknown; INVOLVED IN: biological_process unknown; LOCATED IN: endomembrane system; Has 1 Blast hits to 1 proteins in 1 species: Archae - 0; Bacteria - 0; Metazoa - 0; Fungi - 0; Plants - 1; Viruses - 0; Other Eukaryotes - 0 (source: NCBI BLink).	1.68498								AT4G00100	ATRPS13A	ribosomal protein S13A (RPS13A); FUNCTIONS IN: structural constituent of ribosome; INVOLVED IN: translation, trichome morphogenesis, leaf morphogenesis, cytokinesis by cell plate formation; LOCATED IN: cytosolic small ribosomal subunit, nucleolus, membrane; EXPRESSED IN: 24 plant structures; EXPRESSED DURING: 14 growth stages; CONTAINS InterPro DOMAIN/s: Ribosomal protein S13/S15, N-terminal (Int…	1.31347	1.26632															AT5G11200	UAP56b
								AT2G28900	ATOEP16-1	outer plastid envelope protein 16-1 (OEP16-1); FUNCTIONS IN: protein transporter activity, P-P-bond-hydrolysis-driven protein transmembrane transporter activity; INVOLVED IN: in 7 processes; LOCATED IN: chloroplast, plastid outer membrane, vacuole, chloroplast envelope; EXPRESSED IN: 22 plant structures; EXPRESSED DURING: 13 growth stages; CONTAINS InterPro DOMAIN/s: Mitochondrial inner membrane …	1.53945		AT5G57800	CER3	ECERIFERUM 3 (CER3); FUNCTIONS IN: oxidoreductase activity, binding, iron ion binding, catalytic activity; INVOLVED IN: cuticle hydrocarbon biosynthetic process, response to salt stress, pollen sperm cell differentiation, wax biosynthetic process, cuticle development; LOCATED IN: plasma membrane, membrane; EXPRESSED IN: 27 plant structures; EXPRESSED DURING: 13 growth stages; CONTAINS InterPro DO…	-1.77306		AT1G63100	#N/A	GRAS family transcription factor; CONTAINS InterPro DOMAIN/s: Transcription factor GRAS (InterPro:IPR005202); BEST Arabidopsis thaliana protein match is: GRAS family transcription factor (TAIR:AT3G54220.1); Has 2506 Blast hits to 2453 proteins in 309 species: Archae - 0; Bacteria - 4; Metazoa - 16; Fungi - 0; Plants - 2441; Viruses - 0; Other Eukaryotes - 45 (source: NCBI BLink).	1.82969								AT1G27400	#N/A	Ribosomal protein L22p/L17e family protein; FUNCTIONS IN: structural constituent of ribosome; INVOLVED IN: translation; LOCATED IN: ribosome, cytosolic large ribosomal subunit, plasma membrane, chloroplast, vacuole; EXPRESSED IN: 23 plant structures; EXPRESSED DURING: 13 growth stages; CONTAINS InterPro DOMAIN/s: Ribosomal protein L22/L17 (InterPro:IPR001063), Ribosomal protein L22/L17, eukaryoti…	1.30978	1.27093															AT2G22430	ATHB6
								AT5G04885	#N/A	Glycosyl hydrolase family protein; FUNCTIONS IN: hydrolase activity, hydrolyzing O-glycosyl compounds; INVOLVED IN: carbohydrate metabolic process; LOCATED IN: plasma membrane, anchored to membrane; EXPRESSED IN: 7 plant structures; CONTAINS InterPro DOMAIN/s: Glycoside hydrolase, family 3, N-terminal (InterPro:IPR001764), Glycoside hydrolase, family 3, C-terminal (InterPro:IPR002772), Glycoside …	1.55702		AT5G37360	#N/A	unknown protein; FUNCTIONS IN: molecular_function unknown; INVOLVED IN: biological_process unknown; LOCATED IN: chloroplast thylakoid membrane, chloroplast; EXPRESSED IN: 23 plant structures; EXPRESSED DURING: 13 growth stages; Has 1807 Blast hits to 1807 proteins in 277 species: Archae - 0; Bacteria - 0; Metazoa - 736; Fungi - 347; Plants - 385; Viruses - 0; Other Eukaryotes - 339 (source: NCBI …	-1.74786		AT4G33270	AtCDC20.1	CDC20.1; CONTAINS InterPro DOMAIN/s: WD40 repeat 2 (InterPro:IPR019782), WD40 repeat-like-containing domain (InterPro:IPR011046), WD40 repeat, conserved site (InterPro:IPR019775), WD40-repeat-containing domain (InterPro:IPR017986), WD40/YVTN repeat-like-containing domain (InterPro:IPR015943), WD40 repeat (InterPro:IPR001680), WD40 repeat, subgroup (InterPro:IPR019781); BEST Arabidopsis thaliana p…	1.86172								AT4G02230	#N/A	Ribosomal protein L19e family protein; FUNCTIONS IN: structural constituent of ribosome; INVOLVED IN: translation, ribosome biogenesis; LOCATED IN: cytosolic ribosome, ribosome, cytosolic large ribosomal subunit, plasma membrane; EXPRESSED IN: 24 plant structures; EXPRESSED DURING: 15 growth stages; CONTAINS InterPro DOMAIN/s: Ribosomal protein L19/L19e (InterPro:IPR000196), Ribosomal protein L19…	1.16026	1.27334															AT3G09390	ATMT-1
								AT4G18670	#N/A	Leucine-rich repeat (LRR) family protein; FUNCTIONS IN: structural constituent of cell wall; LOCATED IN: endomembrane system; EXPRESSED IN: 22 plant structures; EXPRESSED DURING: 12 growth stages; CONTAINS InterPro DOMAIN/s: Leucine-rich repeat-containing N-terminal domain, type 2 (InterPro:IPR013210); BEST Arabidopsis thaliana protein match is: Leucine-rich repeat (LRR) family protein (TAIR:AT3G…	1.57706		AT1G68530	CER6	3-ketoacyl-CoA synthase 6 (KCS6); FUNCTIONS IN: transferase activity, transferring acyl groups other than amino-acyl groups, catalytic activity; INVOLVED IN: in 7 processes; LOCATED IN: endoplasmic reticulum; EXPRESSED IN: 29 plant structures; EXPRESSED DURING: 13 growth stages; CONTAINS InterPro DOMAIN/s: Thiolase-like (InterPro:IPR016039), Very-long-chain 3-ketoacyl-CoA synthase (InterPro:IPR01…	-1.74079		AT5G13840	CCS52B	FIZZY-related 3 (FZR3); FUNCTIONS IN: signal transducer activity; INVOLVED IN: signal transduction; LOCATED IN: chloroplast, heterotrimeric G-protein complex; EXPRESSED IN: 19 plant structures; EXPRESSED DURING: 11 growth stages; CONTAINS InterPro DOMAIN/s: WD40 repeat-like-containing domain (InterPro:IPR011046), WD40 repeat 2 (InterPro:IPR019782), WD40 repeat, conserved site (InterPro:IPR019775)…	1.89929								AT1G33120	#N/A	Ribosomal protein L6 family; FUNCTIONS IN: structural constituent of ribosome, rRNA binding; INVOLVED IN: translation; LOCATED IN: in 7 components; EXPRESSED IN: fruit, cultured cell, leaf; CONTAINS InterPro DOMAIN/s: Ribosomal protein L6 (InterPro:IPR000702), Ribosomal protein L6, alpha-beta domain (InterPro:IPR020040), Ribosomal protein L6, conserved site-2 (InterPro:IPR002359); BEST Arabidopsi…	1.33192	1.27598															AT2G15970	ATCOR413-PM1
								AT1G68490	#N/A	unknown protein; FUNCTIONS IN: molecular_function unknown; INVOLVED IN: biological_process unknown; LOCATED IN: chloroplast; EXPRESSED IN: 22 plant structures; EXPRESSED DURING: 13 growth stages; BEST Arabidopsis thaliana protein match is: unknown protein (TAIR:AT1G13390.2); Has 125 Blast hits to 125 proteins in 18 species: Archae - 0; Bacteria - 0; Metazoa - 0; Fungi - 0; Plants - 125; Viruses -…	1.596		AT1G74470	#N/A	Pyridine nucleotide-disulphide oxidoreductase family protein; FUNCTIONS IN: geranylgeranyl reductase activity; INVOLVED IN: chlorophyll biosynthetic process; LOCATED IN: chloroplast thylakoid membrane, chloroplast, membrane, chloroplast envelope; EXPRESSED IN: 24 plant structures; EXPRESSED DURING: 14 growth stages; CONTAINS InterPro DOMAIN/s: FAD-dependent pyridine nucleotide-disulphide oxidored…	-1.73853		AT3G44670	#N/A	Disease resistance protein (TIR-NBS-LRR class) family; FUNCTIONS IN: transmembrane receptor activity, nucleoside-triphosphatase activity, nucleotide binding, ATP binding; INVOLVED IN: defense response to bacterium, N-terminal protein myristoylation, defense response; LOCATED IN: intrinsic to membrane; CONTAINS InterPro DOMAIN/s: ATPase, AAA+ type, core (InterPro:IPR003593), NB-ARC (InterPro:IPR00…	1.93835								AT5G27850	#N/A	Ribosomal protein L18e/L15 superfamily protein; FUNCTIONS IN: structural constituent of ribosome; INVOLVED IN: translation; LOCATED IN: cytosolic ribosome, cytosolic large ribosomal subunit, vacuole, large ribosomal subunit, membrane; EXPRESSED IN: 23 plant structures; EXPRESSED DURING: 13 growth stages; CONTAINS InterPro DOMAIN/s: Ribosomal protein L18e (InterPro:IPR000039), Ribosomal protein L1…	1.44546	1.28045															AT1G69040	ACR4
								AT3G23820	GAE6	UDP-D-glucuronate 4-epimerase 6 (GAE6); FUNCTIONS IN: UDP-glucuronate 4-epimerase activity, catalytic activity; INVOLVED IN: cellular metabolic process, carbohydrate metabolic process, nucleotide-sugar metabolic process, metabolic process; LOCATED IN: cellular_component unknown; EXPRESSED IN: 26 plant structures; EXPRESSED DURING: 15 growth stages; CONTAINS InterPro DOMAIN/s: NAD-dependent epimer…	1.60544		AT5G47370	HAT2	HAT2; FUNCTIONS IN: transcription repressor activity, DNA binding, sequence-specific DNA binding transcription factor activity; INVOLVED IN: response to auxin stimulus, auxin mediated signaling pathway, shade avoidance, regulation of transcription, DNA-dependent, unidimensional cell growth; LOCATED IN: nucleus; EXPRESSED IN: 21 plant structures; EXPRESSED DURING: 13 growth stages; CONTAINS InterP…	-1.73521		AT4G33260	AtCDC20.2	CDC20.2; CONTAINS InterPro DOMAIN/s: WD40 repeat 2 (InterPro:IPR019782), WD40 repeat-like-containing domain (InterPro:IPR011046), WD40 repeat, conserved site (InterPro:IPR019775), WD40-repeat-containing domain (InterPro:IPR017986), WD40/YVTN repeat-like-containing domain (InterPro:IPR015943), WD40 repeat (InterPro:IPR001680), WD40 repeat, subgroup (InterPro:IPR019781); BEST Arabidopsis thaliana p…	2.01114								AT1G73230	#N/A	Nascent polypeptide-associated complex NAC; FUNCTIONS IN: molecular_function unknown; INVOLVED IN: response to salt stress; LOCATED IN: cellular_component unknown; EXPRESSED IN: 24 plant structures; EXPRESSED DURING: 15 growth stages; CONTAINS InterPro DOMAIN/s: Nascent polypeptide-associated complex NAC (InterPro:IPR002715); BEST Arabidopsis thaliana protein match is: basic transcription factor …	1.17281	1.28845															AT5G61780	AtTudor2
								AT5G43330	c-NAD-MDH2	Lactate/malate dehydrogenase family protein; FUNCTIONS IN: in 6 functions; INVOLVED IN: in 6 processes; LOCATED IN: plasma membrane; EXPRESSED IN: 25 plant structures; EXPRESSED DURING: 15 growth stages; CONTAINS InterPro DOMAIN/s: Malate dehydrogenase, NAD-dependent, cytosolic (InterPro:IPR011274), Lactate/malate dehydrogenase, N-terminal (InterPro:IPR001236), Malate dehydrogenase, NAD/NADP (Int…	1.60862		AT1G16720	HCF173	high chlorophyll fluorescence phenotype 173 (HCF173); FUNCTIONS IN: binding, catalytic activity; INVOLVED IN: photosystem II assembly, translational initiation; LOCATED IN: chloroplast, chloroplast envelope; EXPRESSED IN: 23 plant structures; EXPRESSED DURING: 13 growth stages; CONTAINS InterPro DOMAIN/s: NAD(P)-binding domain (InterPro:IPR016040), NADH:ubiquinone oxidoreductase intermediate-asso…	-1.73097		AT1G37130	ATNR2	nitrate reductase 2 (NIA2); FUNCTIONS IN: nitrate reductase activity, nitrate reductase (NADH) activity; INVOLVED IN: nitric oxide biosynthetic process, nitrate assimilation, response to light stimulus, response to symbiotic fungus; LOCATED IN: plasma membrane, vacuole; EXPRESSED IN: 25 plant structures; EXPRESSED DURING: 13 growth stages; CONTAINS InterPro DOMAIN/s: Nitrate reductase NADH depend…	2.0918								AT4G26230	#N/A	Ribosomal protein L31e family protein; FUNCTIONS IN: structural constituent of ribosome; INVOLVED IN: translation, ribosome biogenesis; LOCATED IN: ribosome, cytosolic large ribosomal subunit; EXPRESSED IN: 22 plant structures; EXPRESSED DURING: 13 growth stages; CONTAINS InterPro DOMAIN/s: Ribosomal protein L31e (InterPro:IPR000054), Ribosomal protein L31e, conserved site (InterPro:IPR020052); B…	1.35181	1.29936															AT1G30330	ARF6
								AT5G16730	#N/A	LOCATED IN: chloroplast; EXPRESSED IN: 23 plant structures; EXPRESSED DURING: 13 growth stages; CONTAINS InterPro DOMAIN/s: Protein of unknown function DUF827, plant (InterPro:IPR008545), Spectrin/alpha-actinin (InterPro:IPR018159); BEST Arabidopsis thaliana protein match is: Plant protein of unknown function (DUF827) (TAIR:AT3G02930.1); Has 1807 Blast hits to 1807 proteins in 277 species: Archae…	1.62769		AT4G09650	ATPD	ATP synthase delta-subunit gene (ATPD); FUNCTIONS IN: hydrogen ion transporting ATP synthase activity, rotational mechanism; INVOLVED IN: response to cold, defense response to bacterium, photosynthetic electron transport in photosystem I, photosynthetic electron transport in photosystem II, photosynthesis; LOCATED IN: in 7 components; EXPRESSED IN: 24 plant structures; EXPRESSED DURING: 14 growth…	-1.71295		AT1G78865	#N/A	0	2.34048								AT2G34480	#N/A	Ribosomal protein L18ae/LX family protein; FUNCTIONS IN: structural constituent of ribosome; INVOLVED IN: translation, ribosome biogenesis; LOCATED IN: cytosolic ribosome, ribosome, cytosolic large ribosomal subunit, plasma membrane; EXPRESSED IN: 23 plant structures; EXPRESSED DURING: 13 growth stages; CONTAINS InterPro DOMAIN/s: Ribosomal protein L18ae/LX (InterPro:IPR021138), Ribosomal protein…	1.31651	1.30175															AT5G64740	CESA6
								AT3G02570	MEE31	MATERNAL EFFECT EMBRYO ARREST 31 (MEE31); CONTAINS InterPro DOMAIN/s: Mannose-6-phosphate isomerase (InterPro:IPR016305), Cupin, RmlC-type (InterPro:IPR011051), Mannose-6-phosphate isomerase, type I (InterPro:IPR001250), RmlC-like jelly roll fold (InterPro:IPR014710), Phosphomannose isomerase, type I, conserved site (InterPro:IPR018050); BEST Arabidopsis thaliana protein match is: Mannose-6-phosp…	1.63526		AT4G36540	BEE2	BR enhanced expression 2 (BEE2); FUNCTIONS IN: DNA binding, sequence-specific DNA binding transcription factor activity; INVOLVED IN: regulation of transcription; LOCATED IN: nucleus; EXPRESSED IN: 21 plant structures; EXPRESSED DURING: 13 growth stages; CONTAINS InterPro DOMAIN/s: Helix-loop-helix DNA-binding domain (InterPro:IPR001092), Helix-loop-helix DNA-binding (InterPro:IPR011598); BEST Ar…	-1.69496		AT5G46470	RPS6	RESISTANT TO P. SYRINGAE 6 (RPS6); FUNCTIONS IN: transmembrane receptor activity, nucleoside-triphosphatase activity, nucleotide binding, ATP binding; INVOLVED IN: defense response to bacterium, defense response; LOCATED IN: intrinsic to membrane; EXPRESSED IN: 22 plant structures; EXPRESSED DURING: 13 growth stages; CONTAINS InterPro DOMAIN/s: ATPase, AAA+ type, core (InterPro:IPR003593), NB-ARC…	2.35575								AT3G08610	#N/A	unknown protein; Has 40 Blast hits to 40 proteins in 15 species: Archae - 0; Bacteria - 0; Metazoa - 0; Fungi - 0; Plants - 40; Viruses - 0; Other Eukaryotes - 0 (source: NCBI BLink).	1.47502	1.30847															AT3G05220	#N/A
								AT3G05880	RCI2A	RARE-COLD-INDUCIBLE 2A (RCI2A); CONTAINS InterPro DOMAIN/s: Uncharacterised protein family UPF0057 (InterPro:IPR000612); BEST Arabidopsis thaliana protein match is: Low temperature and salt responsive protein family (TAIR:AT3G05890.1); Has 1394 Blast hits to 1394 proteins in 470 species: Archae - 0; Bacteria - 656; Metazoa - 39; Fungi - 282; Plants - 382; Viruses - 0; Other Eukaryotes - 35 (sourc…	1.72311		AT3G51730	#N/A	saposin B domain-containing protein; FUNCTIONS IN: molecular_function unknown; INVOLVED IN: lipid metabolic process; LOCATED IN: vacuole; EXPRESSED IN: 23 plant structures; EXPRESSED DURING: 15 growth stages; CONTAINS InterPro DOMAIN/s: Saposin B (InterPro:IPR008139), Saposin-like (InterPro:IPR011001), Saposin-like type B, 1 (InterPro:IPR007856), Saposin-like type B, 2 (InterPro:IPR008138); BEST …	-1.69357		AT5G27890	#N/A	BEST Arabidopsis thaliana protein match is: myosin heavy chain-related (TAIR:AT2G15420.1); Has 8 Blast hits to 7 proteins in 1 species: Archae - 0; Bacteria - 0; Metazoa - 0; Fungi - 0; Plants - 8; Viruses - 0; Other Eukaryotes - 0 (source: NCBI BLink).	2.65958								AT4G39200	#N/A	Ribosomal protein S25 family protein; FUNCTIONS IN: structural constituent of ribosome; INVOLVED IN: translation; LOCATED IN: cytosolic small ribosomal subunit, cytosolic ribosome, ribosome; EXPRESSED IN: 23 plant structures; EXPRESSED DURING: 13 growth stages; CONTAINS InterPro DOMAIN/s: Ribosomal protein S25 (InterPro:IPR004977); BEST Arabidopsis thaliana protein match is: Ribosomal protein S25…	1.2473	1.32778															AT1G29670	#N/A
								AT5G40340	#N/A	Tudor/PWWP/MBT superfamily protein; FUNCTIONS IN: molecular_function unknown; LOCATED IN: nucleolus; EXPRESSED IN: 24 plant structures; EXPRESSED DURING: 14 growth stages; CONTAINS InterPro DOMAIN/s: PWWP (InterPro:IPR000313); BEST Arabidopsis thaliana protein match is: Tudor/PWWP/MBT superfamily protein (TAIR:AT3G27860.1); Has 216308 Blast hits to 97367 proteins in 3295 species: Archae - 846; Ba…	1.79562		AT5G67030	ABA1	ABA DEFICIENT 1 (ABA1); FUNCTIONS IN: zeaxanthin epoxidase activity; INVOLVED IN: in 7 processes; LOCATED IN: chloroplast, chloroplast envelope; EXPRESSED IN: 23 plant structures; EXPRESSED DURING: 13 growth stages; CONTAINS InterPro DOMAIN/s: SMAD/FHA domain (InterPro:IPR008984), Zeaxanthin epoxidase (InterPro:IPR017079), Monooxygenase, FAD-binding (InterPro:IPR002938), Forkhead-associated (FHA)…	-1.68046		AT2G41010	ATCAMBP25	calmodulin (CAM)-binding protein of 25 kDa (CAMBP25); CONTAINS InterPro DOMAIN/s: VQ (InterPro:IPR008889); BEST Arabidopsis thaliana protein match is: VQ motif-containing protein (TAIR:AT3G56880.1); Has 142 Blast hits to 142 proteins in 12 species: Archae - 0; Bacteria - 0; Metazoa - 0; Fungi - 0; Plants - 142; Viruses - 0; Other Eukaryotes - 0 (source: NCBI BLink).	3.26606								AT5G02610	#N/A	Ribosomal L29 family protein ; FUNCTIONS IN: structural constituent of ribosome; INVOLVED IN: translation, ribosome biogenesis; LOCATED IN: cytosolic ribosome, ribosome, cytosolic large ribosomal subunit, plasma membrane; EXPRESSED IN: 25 plant structures; EXPRESSED DURING: 15 growth stages; CONTAINS InterPro DOMAIN/s: Ribosomal protein L29 (InterPro:IPR001854), Ribosomal protein L29, conserved s…	1.41277	1.32859															AT1G07420	ATSMO1
								AT3G55760	#N/A	unknown protein; LOCATED IN: chloroplast stroma, chloroplast; EXPRESSED IN: 16 plant structures; EXPRESSED DURING: 10 growth stages; BEST Arabidopsis thaliana protein match is: unknown protein (TAIR:AT1G42430.2); Has 176 Blast hits to 125 proteins in 40 species: Archae - 0; Bacteria - 3; Metazoa - 19; Fungi - 9; Plants - 81; Viruses - 0; Other Eukaryotes - 64 (source: NCBI BLink).	1.80289		AT4G18810	#N/A	NAD(P)-binding Rossmann-fold superfamily protein; FUNCTIONS IN: binding, catalytic activity; INVOLVED IN: metabolic process; LOCATED IN: chloroplast, vacuole; EXPRESSED IN: 22 plant structures; EXPRESSED DURING: 13 growth stages; CONTAINS InterPro DOMAIN/s: NAD(P)-binding domain (InterPro:IPR016040), NADH:ubiquinone oxidoreductase intermediate-associated protein 30 (InterPro:IPR013857), NmrA-like…	-1.66776		AT5G08760	#N/A	unknown protein; FUNCTIONS IN: molecular_function unknown; INVOLVED IN: biological_process unknown; LOCATED IN: endomembrane system; Has 3 Blast hits to 3 proteins in 2 species: Archae - 0; Bacteria - 0; Metazoa - 0; Fungi - 0; Plants - 3; Viruses - 0; Other Eukaryotes - 0 (source: NCBI BLink).	3.64363								AT1G67430	#N/A	Ribosomal protein L22p/L17e family protein; FUNCTIONS IN: structural constituent of ribosome; INVOLVED IN: translation; LOCATED IN: in 6 components; EXPRESSED IN: 23 plant structures; EXPRESSED DURING: 13 growth stages; CONTAINS InterPro DOMAIN/s: Ribosomal protein L22/L17 (InterPro:IPR001063), Ribosomal protein L22/L17, eukaryotic/archaeal (InterPro:IPR005721), Ribosomal protein L22/L17, conserv…	1.41039	1.33769															AT4G17100	#N/A
								AT1G20010	TUB5	tubulin beta-5 chain (TUB5); FUNCTIONS IN: structural constituent of cytoskeleton; INVOLVED IN: microtubule-based process; LOCATED IN: tubulin complex, cell wall, plasma membrane, chloroplast, membrane; EXPRESSED IN: 24 plant structures; EXPRESSED DURING: 13 growth stages; CONTAINS InterPro DOMAIN/s: Beta tubulin (InterPro:IPR002453), Tubulin (InterPro:IPR000217), Tubulin/FtsZ, GTPase domain (Int…	1.86421		AT1G78570	ATRHM1	rhamnose biosynthesis 1 (RHM1); CONTAINS InterPro DOMAIN/s: NAD-dependent epimerase/dehydratase (InterPro:IPR001509), NAD(P)-binding domain (InterPro:IPR016040), dTDP-4-dehydrorhamnose reductase (InterPro:IPR005913); BEST Arabidopsis thaliana protein match is: rhamnose biosynthesis 3 (TAIR:AT3G14790.1); Has 54880 Blast hits to 54585 proteins in 3085 species: Archae - 917; Bacteria - 31981; Metazo…	-1.66775		AT1G29560	#N/A	Zinc finger C-x8-C-x5-C-x3-H type family protein; FUNCTIONS IN: zinc ion binding, nucleic acid binding; LOCATED IN: cellular_component unknown; CONTAINS InterPro DOMAIN/s: Zinc finger, CCCH-type (InterPro:IPR000571); BEST Arabidopsis thaliana protein match is: Zinc finger C-x8-C-x5-C-x3-H type family protein (TAIR:AT1G29570.1); Has 30201 Blast hits to 17322 proteins in 780 species: Archae - 12; B…	3.72944								AT3G46040	RPS15AD	ribosomal protein S15A D (RPS15AD); FUNCTIONS IN: structural constituent of ribosome; INVOLVED IN: translation; LOCATED IN: cytosolic small ribosomal subunit, cytosolic ribosome; EXPRESSED IN: 25 plant structures; EXPRESSED DURING: 15 growth stages; CONTAINS InterPro DOMAIN/s: Ribosomal protein S8 (InterPro:IPR000630); BEST Arabidopsis thaliana protein match is: Ribosomal protein S8 family protei…	1.28637	1.33808															AT2G28900	ATOEP16-1
								AT5G57110	ACA8	autoinhibited Ca2+ -ATPase, isoform 8 (ACA8); FUNCTIONS IN: protein self-association, calcium-transporting ATPase activity, calmodulin binding; INVOLVED IN: response to nematode; LOCATED IN: plasma membrane, membrane; EXPRESSED IN: 26 plant structures; EXPRESSED DURING: 13 growth stages; CONTAINS InterPro DOMAIN/s: ATPase, P-type, ATPase-associated domain (InterPro:IPR008250), ATPase, P-type, cal…	1.87994		AT3G59400	GUN4	GENOMES UNCOUPLED 4 (GUN4); FUNCTIONS IN: tetrapyrrole binding, enzyme binding; INVOLVED IN: chlorophyll biosynthetic process, chloroplast-nucleus signaling pathway, positive regulation of catalytic activity; LOCATED IN: chloroplast; EXPRESSED IN: 20 plant structures; EXPRESSED DURING: 13 growth stages; CONTAINS InterPro DOMAIN/s: GUN4-like (InterPro:IPR008629); Has 685 Blast hits to 680 proteins…	-1.66088		AT4G23810	ATWRKY53	WRKY53; FUNCTIONS IN: protein binding, DNA binding, transcription activator activity, sequence-specific DNA binding transcription factor activity; INVOLVED IN: in 6 processes; LOCATED IN: nucleus, chloroplast; EXPRESSED IN: 20 plant structures; EXPRESSED DURING: 12 growth stages; CONTAINS InterPro DOMAIN/s: DNA-binding WRKY (InterPro:IPR003657); BEST Arabidopsis thaliana protein match is: WRKY fa…	5.58966								AT1G52300	#N/A	Zinc-binding ribosomal protein family protein; FUNCTIONS IN: structural constituent of ribosome; INVOLVED IN: translation, ribosome biogenesis; LOCATED IN: cytosolic ribosome, ribosome; EXPRESSED IN: 24 plant structures; EXPRESSED DURING: 15 growth stages; CONTAINS InterPro DOMAIN/s: Ribosomal protein L37e, conserved site (InterPro:IPR018267), Ribosomal protein, zinc-binding domain (InterPro:IPR0…	1.37792	1.3419															AT1G20980	ATSPL14
								AT4G09020	ATISA3	isoamylase 3 (ISA3); FUNCTIONS IN: isoamylase activity, alpha-amylase activity; INVOLVED IN: carbohydrate metabolic process, starch catabolic process; LOCATED IN: chloroplast, chloroplast stroma, chloroplast starch grain; EXPRESSED IN: 23 plant structures; EXPRESSED DURING: 13 growth stages; CONTAINS InterPro DOMAIN/s: Glycosyl hydrolase, family 13, all-beta (InterPro:IPR013780), Immunoglobulin-l…	1.89438		AT1G07040	#N/A	unknown protein; INVOLVED IN: biological_process unknown; LOCATED IN: chloroplast; EXPRESSED IN: 24 plant structures; EXPRESSED DURING: 14 growth stages; BEST Arabidopsis thaliana protein match is: unknown protein (TAIR:AT1G27030.1); Has 540 Blast hits to 538 proteins in 187 species: Archae - 0; Bacteria - 333; Metazoa - 0; Fungi - 0; Plants - 67; Viruses - 0; Other Eukaryotes - 140 (source: NCBI…	-1.64789		AT3G56400	ATWRKY70	WRKY DNA-binding protein 70 (WRKY70); CONTAINS InterPro DOMAIN/s: DNA-binding WRKY (InterPro:IPR003657); BEST Arabidopsis thaliana protein match is: WRKY DNA-binding protein 54 (TAIR:AT2G40750.1); Has 3203 Blast hits to 2772 proteins in 182 species: Archae - 0; Bacteria - 0; Metazoa - 0; Fungi - 0; Plants - 3190; Viruses - 0; Other Eukaryotes - 13 (source: NCBI BLink).	7.70076								AT1G04480	#N/A	Ribosomal protein L14p/L23e family protein; FUNCTIONS IN: structural constituent of ribosome; INVOLVED IN: translation; LOCATED IN: ribosome, intracellular; EXPRESSED IN: 24 plant structures; EXPRESSED DURING: 15 growth stages; CONTAINS InterPro DOMAIN/s: Ribosomal protein L14b/L23e (InterPro:IPR000218), Ribosomal protein L14 conserved site (InterPro:IPR019972); BEST Arabidopsis thaliana protein …	1.61665	1.35123															AT5G04885	#N/A
								AT4G30660	#N/A	Low temperature and salt responsive protein family; INVOLVED IN: response to cold, hyperosmotic salinity response; LOCATED IN: endomembrane system, integral to membrane; EXPRESSED IN: 22 plant structures; EXPRESSED DURING: 13 growth stages; CONTAINS InterPro DOMAIN/s: Uncharacterised protein family UPF0057 (InterPro:IPR000612); BEST Arabidopsis thaliana protein match is: Low temperature and salt …	1.89839		AT5G54270	LHCB3	light-harvesting chlorophyll B-binding protein 3 (LHCB3); FUNCTIONS IN: structural molecule activity; INVOLVED IN: photosynthesis; LOCATED IN: light-harvesting complex, thylakoid, chloroplast thylakoid membrane, chloroplast; EXPRESSED IN: 24 plant structures; EXPRESSED DURING: 14 growth stages; CONTAINS InterPro DOMAIN/s: Chlorophyll A-B binding protein (InterPro:IPR001344); BEST Arabidopsis thal…	-1.64446		AT2G40750	ATWRKY54	WRKY DNA-binding protein 54 (WRKY54); CONTAINS InterPro DOMAIN/s: DNA-binding WRKY (InterPro:IPR003657); BEST Arabidopsis thaliana protein match is: WRKY DNA-binding protein 70 (TAIR:AT3G56400.1); Has 3183 Blast hits to 2752 proteins in 165 species: Archae - 0; Bacteria - 0; Metazoa - 0; Fungi - 0; Plants - 3171; Viruses - 0; Other Eukaryotes - 12 (source: NCBI BLink).	10.6445								AT2G11910	#N/A	unknown protein; FUNCTIONS IN: molecular_function unknown; INVOLVED IN: biological_process unknown; LOCATED IN: chloroplast envelope; EXPRESSED IN: 22 plant structures; EXPRESSED DURING: 13 growth stages; Has 92883 Blast hits to 31060 proteins in 1576 species: Archae - 765; Bacteria - 32670; Metazoa - 21164; Fungi - 12252; Plants - 4238; Viruses - 1282; Other Eukaryotes - 20512 (source: NCBI BLin…	1.24475	1.36939															AT4G18670	#N/A
								AT5G48250	BBX8	B-box type zinc finger protein with CCT domain; FUNCTIONS IN: sequence-specific DNA binding transcription factor activity, zinc ion binding; LOCATED IN: plasma membrane; EXPRESSED IN: 23 plant structures; EXPRESSED DURING: 13 growth stages; CONTAINS InterPro DOMAIN/s: CCT domain (InterPro:IPR010402), Zinc finger, B-box (InterPro:IPR000315); BEST Arabidopsis thaliana protein match is: CONSTANS-lik…	1.91356		AT5G25980	BGLU37	glucoside glucohydrolase 2 (TGG2); FUNCTIONS IN: thioglucosidase activity, hydrolase activity, hydrolyzing O-glycosyl compounds; INVOLVED IN: glucosinolate catabolic process; LOCATED IN: cytosolic ribosome, apoplast, peroxisome, chloroplast, vacuole; EXPRESSED IN: phloem, vascular bundle, fruit, guard cell, leaf; EXPRESSED DURING: seedling growth; CONTAINS InterPro DOMAIN/s: Glycoside hydrolase, …	-1.6388		AT1G18570	AtMYB51	myb domain protein 51 (MYB51); CONTAINS InterPro DOMAIN/s: SANT, DNA-binding (InterPro:IPR001005), Homeodomain-like (InterPro:IPR009057), Myb, DNA-binding (InterPro:IPR014778), HTH transcriptional regulator, Myb-type, DNA-binding (InterPro:IPR017930), Homeodomain-related (InterPro:IPR012287), Myb transcription factor (InterPro:IPR015495); BEST Arabidopsis thaliana protein match is: myb domain pro…	14.1242								AT2G25210	#N/A	Ribosomal protein L39 family protein; FUNCTIONS IN: structural constituent of ribosome; INVOLVED IN: translation; LOCATED IN: ribosome, cytosolic large ribosomal subunit; EXPRESSED IN: 23 plant structures; EXPRESSED DURING: 13 growth stages; CONTAINS InterPro DOMAIN/s: Ribosomal protein L39e, conserved site (InterPro:IPR020083), Ribosomal protein L39e (InterPro:IPR000077); BEST Arabidopsis thalia…	1.42671	1.37333															AT1G68490	#N/A
								AT1G63090	AtPP2-A11	phloem protein 2-A11 (PP2-A11); FUNCTIONS IN: carbohydrate binding; INVOLVED IN: N-terminal protein myristoylation; LOCATED IN: cellular_component unknown; EXPRESSED IN: 24 plant structures; EXPRESSED DURING: 15 growth stages; CONTAINS InterPro DOMAIN/s: F-box domain, Skp2-like (InterPro:IPR022364); BEST Arabidopsis thaliana protein match is: phloem protein 2-A12 (TAIR:AT1G12710.1); Has 461 Blast…	1.92461		AT1G72160	#N/A	Sec14p-like phosphatidylinositol transfer family protein; FUNCTIONS IN: transporter activity; INVOLVED IN: transport; LOCATED IN: plasma membrane; EXPRESSED IN: 24 plant structures; EXPRESSED DURING: 13 growth stages; CONTAINS InterPro DOMAIN/s: Cellular retinaldehyde-binding/triple function, C-terminal (InterPro:IPR001251), Cellular retinaldehyde-binding/triple function, N-terminal (InterPro:IPR…	-1.63307		AT5G52750	#N/A	Heavy metal transport/detoxification superfamily protein ; FUNCTIONS IN: metal ion binding; INVOLVED IN: metal ion transport; LOCATED IN: cellular_component unknown; EXPRESSED IN: 20 plant structures; EXPRESSED DURING: 12 growth stages; CONTAINS InterPro DOMAIN/s: Heavy metal transport/detoxification protein (InterPro:IPR006121); BEST Arabidopsis thaliana protein match is: Copper transport protei…	24.7952								AT3G53740	#N/A	Ribosomal protein L36e family protein; FUNCTIONS IN: structural constituent of ribosome; INVOLVED IN: translation; LOCATED IN: cytosolic ribosome, ribosome, cytosolic large ribosomal subunit, plasma membrane, membrane; EXPRESSED IN: 23 plant structures; EXPRESSED DURING: 13 growth stages; CONTAINS InterPro DOMAIN/s: Ribosomal protein L36e (InterPro:IPR000509); BEST Arabidopsis thaliana protein ma…	1.34473	1.39828															AT2G41900	OXS2
								AT5G65630	GTE7	global transcription factor group E7 (GTE7); CONTAINS InterPro DOMAIN/s: Bromodomain (InterPro:IPR001487); BEST Arabidopsis thaliana protein match is: global transcription factor group E2 (TAIR:AT5G10550.1); Has 35333 Blast hits to 34131 proteins in 2444 species: Archae - 798; Bacteria - 22429; Metazoa - 974; Fungi - 991; Plants - 531; Viruses - 0; Other Eukaryotes - 9610 (source: NCBI BLink).	2.02134		AT5G04140	FD-GOGAT	glutamate synthase 1 (GLU1); FUNCTIONS IN: protein binding, glutamate synthase (ferredoxin) activity; INVOLVED IN: positive regulation of glycine hydroxymethyltransferase activity, response to light stimulus, photorespiration; LOCATED IN: in 6 components; EXPRESSED IN: 26 plant structures; EXPRESSED DURING: 14 growth stages; CONTAINS InterPro DOMAIN/s: Glutamine amidotransferase, class-II (InterP…	-1.63168													AT1G15930	#N/A	Ribosomal protein L7Ae/L30e/S12e/Gadd45 family protein; FUNCTIONS IN: structural constituent of ribosome; INVOLVED IN: response to cadmium ion, response to salt stress, translation; LOCATED IN: cytosolic small ribosomal subunit, cytosolic ribosome; EXPRESSED IN: 23 plant structures; EXPRESSED DURING: 13 growth stages; CONTAINS InterPro DOMAIN/s: Ribosomal protein S12e (InterPro:IPR000530), Riboso…	1.34276	1.44612															AT3G23820	GAE6
								AT5G07580	#N/A	Integrase-type DNA-binding superfamily protein; CONTAINS InterPro DOMAIN/s: DNA-binding, integrase-type (InterPro:IPR016177), Pathogenesis-related transcriptional factor/ERF, DNA-binding (InterPro:IPR001471); BEST Arabidopsis thaliana protein match is: Integrase-type DNA-binding superfamily protein (TAIR:AT5G61590.1); Has 5961 Blast hits to 5673 proteins in 249 species: Archae - 0; Bacteria - 0; …	2.02991		AT3G04730	IAA16	indoleacetic acid-induced protein 16 (IAA16); FUNCTIONS IN: sequence-specific DNA binding transcription factor activity; INVOLVED IN: response to auxin stimulus; LOCATED IN: nucleus; EXPRESSED IN: 22 plant structures; EXPRESSED DURING: 13 growth stages; CONTAINS InterPro DOMAIN/s: Aux/IAA-ARF-dimerisation (InterPro:IPR011525), AUX/IAA protein (InterPro:IPR003311); BEST Arabidopsis thaliana protei…	-1.62213													AT4G26110	ATNAP1;1	nucleosome assembly protein1;1 (NAP1;1); FUNCTIONS IN: DNA binding; INVOLVED IN: DNA repair, nucleosome assembly; LOCATED IN: nucleus, plasma membrane, cytoplasm; EXPRESSED IN: 24 plant structures; EXPRESSED DURING: 13 growth stages; CONTAINS InterPro DOMAIN/s: Nucleosome assembly protein (NAP) (InterPro:IPR002164); BEST Arabidopsis thaliana protein match is: nucleosome assembly protein 1;3 (TAIR…	1.24944	1.47401															AT5G43330	c-NAD-MDH2
								AT1G08920	ESL1	ERD (early response to dehydration) six-like 1 (ESL1); CONTAINS InterPro DOMAIN/s: Sugar transporter, conserved site (InterPro:IPR005829), Major facilitator superfamily (InterPro:IPR020846), General substrate transporter (InterPro:IPR005828), Sugar/inositol transporter (InterPro:IPR003663), Major facilitator superfamily, general substrate transporter (InterPro:IPR016196); BEST Arabidopsis thalian…	2.08431		AT2G03550	#N/A	alpha/beta-Hydrolases superfamily protein; FUNCTIONS IN: hydrolase activity; INVOLVED IN: metabolic process; LOCATED IN: cellular_component unknown; EXPRESSED IN: 21 plant structures; EXPRESSED DURING: 13 growth stages; CONTAINS InterPro DOMAIN/s: Alpha/beta hydrolase fold-3 (InterPro:IPR013094); BEST Arabidopsis thaliana protein match is: carboxyesterase 13 (TAIR:AT3G48700.1); Has 9970 Blast hit…	-1.62131													AT5G22440	#N/A	Ribosomal protein L1p/L10e family; FUNCTIONS IN: structural constituent of ribosome, RNA binding; INVOLVED IN: translation, RNA processing; LOCATED IN: cytosolic ribosome, ribosome, cytosolic large ribosomal subunit, nucleolus; EXPRESSED IN: 22 plant structures; EXPRESSED DURING: 13 growth stages; CONTAINS InterPro DOMAIN/s: Ribosomal protein L1 (InterPro:IPR002143), Ribosomal protein L1, 2-layer…	1.42537	1.47949															AT5G16730	#N/A
								AT1G28050	BBX13	B-box type zinc finger protein with CCT domain; FUNCTIONS IN: sequence-specific DNA binding transcription factor activity, zinc ion binding; INVOLVED IN: regulation of transcription; LOCATED IN: intracellular; EXPRESSED IN: 21 plant structures; EXPRESSED DURING: 13 growth stages; CONTAINS InterPro DOMAIN/s: CCT domain (InterPro:IPR010402), Zinc finger, B-box (InterPro:IPR000315); BEST Arabidopsis…	2.13164		AT3G17040	HCF107	high chlorophyll fluorescent 107 (HCF107); FUNCTIONS IN: binding; INVOLVED IN: plastid organization, RNA processing, regulation of translation; LOCATED IN: chloroplast, plasma membrane, chloroplast envelope; EXPRESSED IN: 22 plant structures; EXPRESSED DURING: 13 growth stages; CONTAINS InterPro DOMAIN/s: RNA-processing protein, HAT helix (InterPro:IPR003107), Tetratricopeptide-like helical (Inte…	-1.61131													AT2G33370	#N/A	Ribosomal protein L14p/L23e family protein; FUNCTIONS IN: structural constituent of ribosome; INVOLVED IN: translation; LOCATED IN: ribosome, cytosolic large ribosomal subunit, nucleolus; EXPRESSED IN: 22 plant structures; EXPRESSED DURING: 13 growth stages; CONTAINS InterPro DOMAIN/s: Ribosomal protein L14b/L23e (InterPro:IPR000218), Ribosomal protein L14 conserved site (InterPro:IPR019972); BES…	1.5016	1.50289															AT1G42470	#N/A
								AT4G20320	#N/A	CTP synthase family protein; FUNCTIONS IN: CTP synthase activity, catalytic activity; INVOLVED IN: pyrimidine ribonucleotide metabolic process, pyrimidine nucleotide biosynthetic process; LOCATED IN: cellular_component unknown; EXPRESSED IN: 18 plant structures; EXPRESSED DURING: 8 growth stages; CONTAINS InterPro DOMAIN/s: Glutamine amidotransferase class-I, C-terminal (InterPro:IPR000991), CTP …	2.25774		AT1G32900	GBSS1	UDP-Glycosyltransferase superfamily protein; FUNCTIONS IN: protein binding, transferase activity, transferring glycosyl groups; INVOLVED IN: biosynthetic process, glucan biosynthetic process; LOCATED IN: chloroplast; EXPRESSED IN: 21 plant structures; EXPRESSED DURING: 13 growth stages; CONTAINS InterPro DOMAIN/s: Glycogen/starch synthases, ADP-glucose type (InterPro:IPR011835), Starch synthase, …	-1.59873													AT3G23830	AtGRP4	glycine-rich RNA-binding protein 4 (GRP4); CONTAINS InterPro DOMAIN/s: RNA recognition motif, glycine rich protein (InterPro:IPR015465), RNA recognition motif, RNP-1 (InterPro:IPR000504), Nucleotide-binding, alpha-beta plait (InterPro:IPR012677); BEST Arabidopsis thaliana protein match is: glycine-rich RNA-binding protein 2 (TAIR:AT4G13850.3); Has 39778 Blast hits to 39772 proteins in 2962 specie…	1.47433	1.52192															AT3G02570	MEE31
								AT5G57710	SMAX1	Double Clp-N motif-containing P-loop nucleoside triphosphate hydrolases superfamily protein; FUNCTIONS IN: ATP binding; INVOLVED IN: response to karrikin; EXPRESSED IN: 22 plant structures; EXPRESSED DURING: 13 growth stages; CONTAINS InterPro DOMAIN/s: ATPase, AAA-2 (InterPro:IPR013093); BEST Arabidopsis thaliana protein match is: Double Clp-N motif-containing P-loop nucleoside triphosphate hydr…	2.31173		AT4G22890	PGR5-LIKE A	PGR5-LIKE A; FUNCTIONS IN: molecular_function unknown; INVOLVED IN: photosynthetic electron transport in photosystem I, photosynthesis; LOCATED IN: thylakoid, chloroplast thylakoid membrane, chloroplast; EXPRESSED IN: 22 plant structures; EXPRESSED DURING: 13 growth stages; BEST Arabidopsis thaliana protein match is: PGR5-like B (TAIR:AT4G11960.1); Has 30201 Blast hits to 17322 proteins in 780 sp…	-1.59601													AT3G22210	#N/A	unknown protein; FUNCTIONS IN: molecular_function unknown; INVOLVED IN: biological_process unknown; LOCATED IN: endomembrane system; EXPRESSED IN: 21 plant structures; EXPRESSED DURING: 13 growth stages; Has 26 Blast hits to 26 proteins in 13 species: Archae - 0; Bacteria - 0; Metazoa - 0; Fungi - 0; Plants - 26; Viruses - 0; Other Eukaryotes - 0 (source: NCBI BLink).	1.86364	1.52479															AT2G25490	EBF1
								AT4G32340	#N/A	Tetratricopeptide repeat (TPR)-like superfamily protein; BEST Arabidopsis thaliana protein match is: Tetratricopeptide repeat (TPR)-like superfamily protein (TAIR:AT1G80130.1); Has 1807 Blast hits to 1807 proteins in 277 species: Archae - 0; Bacteria - 0; Metazoa - 736; Fungi - 347; Plants - 385; Viruses - 0; Other Eukaryotes - 339 (source: NCBI BLink).	2.37865		AT4G35250	HCF244	NAD(P)-binding Rossmann-fold superfamily protein; FUNCTIONS IN: binding, catalytic activity; INVOLVED IN: metabolic process; LOCATED IN: chloroplast; EXPRESSED IN: 21 plant structures; EXPRESSED DURING: 13 growth stages; CONTAINS InterPro DOMAIN/s: NAD(P)-binding domain (InterPro:IPR016040), NmrA-like (InterPro:IPR008030); BEST Arabidopsis thaliana protein match is: NAD(P)-binding Rossmann-fold s…	-1.59213													AT3G03920	#N/A	H/ACA ribonucleoprotein complex, subunit Gar1/Naf1 protein; FUNCTIONS IN: snoRNA binding, pseudouridine synthase activity, RNA binding; LOCATED IN: chloroplast thylakoid membrane, nucleolus; EXPRESSED IN: 23 plant structures; EXPRESSED DURING: 13 growth stages; CONTAINS InterPro DOMAIN/s: H/ACA ribonucleoprotein complex, subunit Gar1, eukaryote (InterPro:IPR021154), H/ACA ribonucleoprotein comple…	1.35318	1.55614															AT3G05880	RCI2A
								AT3G22370	AOX1A	alternative oxidase 1A (AOX1A); FUNCTIONS IN: alternative oxidase activity; INVOLVED IN: oxidation reduction, cellular respiration, response to cold, response to stress, mitochondria-nucleus signaling pathway; LOCATED IN: mitochondrion; EXPRESSED IN: 26 plant structures; EXPRESSED DURING: 14 growth stages; CONTAINS InterPro DOMAIN/s: Alternative oxidase (InterPro:IPR002680); BEST Arabidopsis thal…	2.43219		AT3G02830	PNT1	zinc finger protein 1 (ZFN1); CONTAINS InterPro DOMAIN/s: Zinc finger, CCCH-type (InterPro:IPR000571); BEST Arabidopsis thaliana protein match is: zinc finger nuclease 3 (TAIR:AT5G16540.1); Has 1325 Blast hits to 706 proteins in 142 species: Archae - 0; Bacteria - 0; Metazoa - 216; Fungi - 147; Plants - 868; Viruses - 0; Other Eukaryotes - 94 (source: NCBI BLink).	-1.58974													AT3G57930	#N/A	unknown protein; BEST Arabidopsis thaliana protein match is: unknown protein (TAIR:AT2G42190.1); Has 1519 Blast hits to 1241 proteins in 182 species: Archae - 0; Bacteria - 60; Metazoa - 576; Fungi - 133; Plants - 127; Viruses - 30; Other Eukaryotes - 593 (source: NCBI BLink).	1.50751	1.56777															AT5G60710	#N/A
								AT3G58780	AGL1	SHATTERPROOF 1 (SHP1); FUNCTIONS IN: protein binding, DNA binding, sequence-specific DNA binding transcription factor activity; INVOLVED IN: fruit dehiscence, ovule development, carpel development; LOCATED IN: nucleus; EXPRESSED IN: 10 plant structures; EXPRESSED DURING: 6 growth stages; CONTAINS InterPro DOMAIN/s: Transcription factor, MADS-box (InterPro:IPR002100), Transcription factor, K-box (…	2.59186		AT2G30950	FTSH2	VARIEGATED 2 (VAR2); FUNCTIONS IN: metallopeptidase activity, ATP-dependent peptidase activity, ATPase activity, zinc ion binding; INVOLVED IN: photoinhibition, oxygen and reactive oxygen species metabolic process, thylakoid membrane organization, PSII associated light-harvesting complex II catabolic process, protein catabolic process; LOCATED IN: in 6 components; EXPRESSED IN: 26 plant structure…	-1.58314													AT5G24620	#N/A	Pathogenesis-related thaumatin superfamily protein; INVOLVED IN: response to other organism; LOCATED IN: endomembrane system; EXPRESSED IN: 22 plant structures; EXPRESSED DURING: 13 growth stages; CONTAINS InterPro DOMAIN/s: Thaumatin, conserved site (InterPro:IPR017949), Thaumatin, pathogenesis-related (InterPro:IPR001938); BEST Arabidopsis thaliana protein match is: Pathogenesis-related thaumat…	1.68677	1.56925															AT5G40340	#N/A
								AT3G59350	#N/A	Protein kinase superfamily protein; FUNCTIONS IN: protein tyrosine kinase activity, protein kinase activity, kinase activity, ATP binding; INVOLVED IN: protein amino acid phosphorylation; LOCATED IN: plasma membrane; EXPRESSED IN: 24 plant structures; EXPRESSED DURING: 15 growth stages; CONTAINS InterPro DOMAIN/s: Protein kinase, ATP binding site (InterPro:IPR017441), Protein kinase, catalytic do…	2.87407		AT3G23530	#N/A	Cyclopropane-fatty-acyl-phospholipid synthase; FUNCTIONS IN: cyclopropane-fatty-acyl-phospholipid synthase activity; INVOLVED IN: lipid biosynthetic process; LOCATED IN: endomembrane system; CONTAINS InterPro DOMAIN/s: Amine oxidase (InterPro:IPR002937), Cyclopropane-fatty-acyl-phospholipid/mycolic acid synthase (InterPro:IPR003333), Adrenodoxin reductase (InterPro:IPR000759); BEST Arabidopsis th…	-1.58287													AT5G18790	#N/A	Ribosomal protein L33 family protein; FUNCTIONS IN: structural constituent of ribosome; INVOLVED IN: translation; LOCATED IN: ribosome, intracellular, large ribosomal subunit; CONTAINS InterPro DOMAIN/s: Ribosomal protein L33 (InterPro:IPR001705); BEST Arabidopsis thaliana protein match is: Ribosomal protein L33 family protein (TAIR:AT3G06320.1); Has 1807 Blast hits to 1807 proteins in 277 specie…	1.61428	1.60711															AT1G10760	GWD
								AT3G05980	#N/A	unknown protein; BEST Arabidopsis thaliana protein match is: unknown protein (TAIR:AT5G19340.1); Has 202 Blast hits to 202 proteins in 28 species: Archae - 0; Bacteria - 0; Metazoa - 39; Fungi - 4; Plants - 148; Viruses - 0; Other Eukaryotes - 11 (source: NCBI BLink).	2.95194		AT3G21750	UGT71B1	UDP-glucosyl transferase 71B1 (UGT71B1); FUNCTIONS IN: quercetin 3-O-glucosyltransferase activity, UDP-glycosyltransferase activity, UDP-glucosyltransferase activity, transferase activity, transferring glycosyl groups; INVOLVED IN: metabolic process; LOCATED IN: cellular_component unknown; EXPRESSED IN: 21 plant structures; EXPRESSED DURING: 13 growth stages; CONTAINS InterPro DOMAIN/s: UDP-glucu…	-1.58258													AT2G20490	EDA27	NOP10; FUNCTIONS IN: RNA binding; INVOLVED IN: polar nucleus fusion; LOCATED IN: nucleolus, Cajal body; EXPRESSED IN: 22 plant structures; EXPRESSED DURING: 13 growth stages; CONTAINS InterPro DOMAIN/s: H/ACA ribonucleoprotein complex, subunit Nop10 (InterPro:IPR007264); Has 388 Blast hits to 388 proteins in 192 species: Archae - 0; Bacteria - 0; Metazoa - 133; Fungi - 120; Plants - 61; Viruses -…	1.45411	1.72978															AT3G55760	#N/A
								AT1G30280	#N/A	Chaperone DnaJ-domain superfamily protein; FUNCTIONS IN: heat shock protein binding; LOCATED IN: cellular_component unknown; CONTAINS InterPro DOMAIN/s: Heat shock protein DnaJ, N-terminal (InterPro:IPR001623); BEST Arabidopsis thaliana protein match is: J-domain protein required for chloroplast accumulation response 1 (TAIR:AT1G75100.1); Has 2071 Blast hits to 1585 proteins in 232 species: Archa…	3.10828		AT5G18670	BAM9	beta-amylase 3 (BMY3); FUNCTIONS IN: cation binding, beta-amylase activity, catalytic activity; INVOLVED IN: cellulose biosynthetic process, carbohydrate metabolic process, polysaccharide catabolic process; EXPRESSED IN: 23 plant structures; EXPRESSED DURING: 13 growth stages; CONTAINS InterPro DOMAIN/s: Glycoside hydrolase, family 14 (InterPro:IPR001554), Glycoside hydrolase, catalytic core (Int…	-1.57908													AT5G40850	UPM1	urophorphyrin methylase 1 (UPM1); CONTAINS InterPro DOMAIN/s: Tetrapyrrole methylase (InterPro:IPR000878), Tetrapyrrole methylase, subdomain 1 (InterPro:IPR014777), Uroporphyrin-III C-methyltransferase, plant (InterPro:IPR012383), Uroporphyrin-III C-methyltransferase, C-terminal (InterPro:IPR006366), Tetrapyrrole methylase, subdomain 2 (InterPro:IPR014776), Uroporphiryn-III C-methyltransferase, c…	1.84636	1.76915															AT1G64390	AtGH9C2
								AT2G40330	PYL6	PYR1-like 6 (PYL6); CONTAINS InterPro DOMAIN/s: Polyketide cyclase/dehydrase (InterPro:IPR019587); BEST Arabidopsis thaliana protein match is: Polyketide cyclase/dehydrase and lipid transport superfamily protein (TAIR:AT5G05440.1); Has 471 Blast hits to 471 proteins in 38 species: Archae - 0; Bacteria - 8; Metazoa - 0; Fungi - 2; Plants - 458; Viruses - 0; Other Eukaryotes - 3 (source: NCBI BLink…	3.13795		AT1G55480	ZKT	protein containing PDZ domain, a K-box domain, and a TPR region (ZKT); FUNCTIONS IN: binding; INVOLVED IN: response to wounding; LOCATED IN: chloroplast thylakoid membrane, chloroplast stroma, chloroplast, chloroplast envelope; EXPRESSED IN: 23 plant structures; EXPRESSED DURING: 15 growth stages; CONTAINS InterPro DOMAIN/s: Tetratricopeptide-like helical (InterPro:IPR011990), PDZ/DHR/GLGF (Inter…	-1.56462													AT2G40205	#N/A	Ribosomal protein L41 family; FUNCTIONS IN: structural constituent of ribosome; INVOLVED IN: translation; LOCATED IN: ribosome, cytosolic large ribosomal subunit; CONTAINS InterPro DOMAIN/s: Ribosomal protein L41 (InterPro:IPR007836); Has 185 Blast hits to 185 proteins in 75 species: Archae - 0; Bacteria - 0; Metazoa - 88; Fungi - 40; Plants - 48; Viruses - 0; Other Eukaryotes - 9 (source: NCBI B…	1.6707	1.79029															AT1G20010	TUB5
								AT2G42540	COR15	cold-regulated 15a (COR15A); FUNCTIONS IN: molecular_function unknown; INVOLVED IN: in 9 processes; LOCATED IN: chloroplast stroma, chloroplast, chloroplast envelope; EXPRESSED IN: 21 plant structures; EXPRESSED DURING: 13 growth stages; BEST Arabidopsis thaliana protein match is: cold regulated 15b (TAIR:AT2G42530.1); Has 189 Blast hits to 128 proteins in 40 species: Archae - 0; Bacteria - 9; Me…	3.1575		AT3G61470	LHCA2	photosystem I light harvesting complex gene 2 (LHCA2); FUNCTIONS IN: chlorophyll binding; INVOLVED IN: photosynthesis, light harvesting in photosystem I, photosynthesis; LOCATED IN: in 6 components; EXPRESSED IN: leaf; EXPRESSED DURING: seedling growth; CONTAINS InterPro DOMAIN/s: Chlorophyll A-B binding protein (InterPro:IPR001344); BEST Arabidopsis thaliana protein match is: photosystem I light…	-1.56057													AT4G15910	ATDI21	drought-induced 21 (DI21); CONTAINS InterPro DOMAIN/s: Late embryogenesis abundant protein, group 3 (InterPro:IPR004926); BEST Arabidopsis thaliana protein match is: Late embryogenesis abundant 3 (LEA3) family protein (TAIR:AT1G02820.1); Has 120 Blast hits to 120 proteins in 31 species: Archae - 0; Bacteria - 0; Metazoa - 0; Fungi - 0; Plants - 120; Viruses - 0; Other Eukaryotes - 0 (source: NCBI…	1.58125	2.00689															AT5G57110	ACA8
								AT2G42530	COR15B	cold regulated 15b (COR15B); INVOLVED IN: response to cold, defense response to fungus; LOCATED IN: chloroplast, chloroplast stroma, chloroplast envelope; EXPRESSED IN: 21 plant structures; EXPRESSED DURING: 13 growth stages; BEST Arabidopsis thaliana protein match is: cold-regulated 15a (TAIR:AT2G42540.2); Has 194 Blast hits to 148 proteins in 43 species: Archae - 0; Bacteria - 18; Metazoa - 5; …	3.59351		AT5G26000	AtTGG1	thioglucoside glucohydrolase 1 (TGG1); FUNCTIONS IN: thioglucosidase activity, beta-glucosidase activity, hydrolase activity, hydrolyzing O-glycosyl compounds; INVOLVED IN: glucosinolate catabolic process; LOCATED IN: in 7 components; EXPRESSED IN: 9 plant structures; EXPRESSED DURING: seedling growth; CONTAINS InterPro DOMAIN/s: Glycoside hydrolase, family 1 (InterPro:IPR001360), Glycoside hydro…	-1.55507													AT4G33100	#N/A	CONTAINS InterPro DOMAIN/s: Mitochondrial distribution/morphology family 35/apoptosis (InterPro:IPR007918); Has 214 Blast hits to 214 proteins in 102 species: Archae - 0; Bacteria - 0; Metazoa - 110; Fungi - 69; Plants - 29; Viruses - 0; Other Eukaryotes - 6 (source: NCBI BLink).	1.80088	2.54856															AT4G09020	ATISA3
													AT1G70710	ATGH9B1	glycosyl hydrolase 9B1 (GH9B1); FUNCTIONS IN: cellulase activity, hydrolase activity, hydrolyzing O-glycosyl compounds; INVOLVED IN: response to cyclopentenone, cell wall modification involved in multidimensional cell growth; LOCATED IN: chloroplast; EXPRESSED IN: 20 plant structures; EXPRESSED DURING: 12 growth stages; CONTAINS InterPro DOMAIN/s: Six-hairpin glycosidase (InterPro:IPR012341), Gly…	-1.55429													AT5G62570	#N/A	Calmodulin binding protein-like; CONTAINS InterPro DOMAIN/s: Calmodulin binding protein-like (InterPro:IPR012416); BEST Arabidopsis thaliana protein match is: Calmodulin-binding protein (TAIR:AT4G25800.2); Has 287 Blast hits to 280 proteins in 14 species: Archae - 0; Bacteria - 0; Metazoa - 0; Fungi - 0; Plants - 287; Viruses - 0; Other Eukaryotes - 0 (source: NCBI BLink).	2.15804	8.00677															AT4G30660	#N/A
													AT3G02470	SAMDC	S-adenosylmethionine decarboxylase (SAMDC); CONTAINS InterPro DOMAIN/s: S-adenosylmethionine decarboxylase, core (InterPro:IPR016067), S-adenosylmethionine decarboxylase, conserved site (InterPro:IPR018166), S-adenosylmethionine decarboxylase (InterPro:IPR001985), S-adenosylmethionine decarboxylase subgroup (InterPro:IPR018167); BEST Arabidopsis thaliana protein match is: Adenosylmethionine decar…	-1.54483													AT5G05250	#N/A	unknown protein; BEST Arabidopsis thaliana protein match is: unknown protein (TAIR:AT3G56360.1); Has 30201 Blast hits to 17322 proteins in 780 species: Archae - 12; Bacteria - 1396; Metazoa - 17338; Fungi - 3422; Plants - 5037; Viruses - 0; Other Eukaryotes - 2996 (source: NCBI BLink).	6.1805	8.00677															AT3G22380	TIC
													AT3G16520	UGT88A1	UDP-glucosyl transferase 88A1 (UGT88A1); FUNCTIONS IN: in 6 functions; INVOLVED IN: metabolic process; LOCATED IN: cellular_component unknown; EXPRESSED IN: 22 plant structures; EXPRESSED DURING: 13 growth stages; CONTAINS InterPro DOMAIN/s: UDP-glucuronosyl/UDP-glucosyltransferase (InterPro:IPR002213); BEST Arabidopsis thaliana protein match is: UDP-glucosyl transferase 72B3 (TAIR:AT1G01420.1); …	-1.53781																																AT1G48330	#N/A
													AT3G24170	ATGR1	glutathione-disulfide reductase (GR1); FUNCTIONS IN: NADP or NADPH binding, glutathione-disulfide reductase activity, oxidoreductase activity, FAD binding; INVOLVED IN: oxidation reduction, glutathione metabolic process, cell redox homeostasis; LOCATED IN: peroxisome; EXPRESSED IN: 25 plant structures; EXPRESSED DURING: 14 growth stages; CONTAINS InterPro DOMAIN/s: FAD-dependent pyridine nucleoti…	-1.53344																																AT5G48250	BBX8
													AT3G26650	GAPA	glyceraldehyde 3-phosphate dehydrogenase A subunit (GAPA); FUNCTIONS IN: protein binding, glyceraldehyde-3-phosphate dehydrogenase activity; INVOLVED IN: in 6 processes; LOCATED IN: in 6 components; EXPRESSED IN: 26 plant structures; EXPRESSED DURING: 14 growth stages; CONTAINS InterPro DOMAIN/s: Glyceraldehyde 3-phosphate dehydrogenase subfamily (InterPro:IPR000173), Glyceraldehyde 3-phosphate d…	-1.52987																																AT1G29395	COR413-TM1
													AT5G63530	ATFP3	farnesylated protein 3 (FP3); FUNCTIONS IN: transition metal ion binding, metal ion binding; INVOLVED IN: cellular transition metal ion homeostasis; LOCATED IN: plasma membrane; EXPRESSED IN: 22 plant structures; EXPRESSED DURING: 13 growth stages; CONTAINS InterPro DOMAIN/s: Heavy metal transport/detoxification protein (InterPro:IPR006121); BEST Arabidopsis thaliana protein match is: Heavy metal…	-1.52559																																AT1G63090	AtPP2-A11
													AT2G26670	ATHO1	REVERSAL OF THE DET PHENOTYPE 4 (TED4); FUNCTIONS IN: heme oxygenase (decyclizing) activity, heme binding; INVOLVED IN: regulation of meristem growth, heme oxidation, red, far-red light phototransduction, chloroplast-nucleus signaling pathway, phytochromobilin biosynthetic process; LOCATED IN: chloroplast; EXPRESSED IN: 24 plant structures; EXPRESSED DURING: 13 growth stages; CONTAINS InterPro DO…	-1.5206																																AT1G74940	#N/A
													AT3G61440	ARATH;BSAS3;1	cysteine synthase C1 (CYSC1); FUNCTIONS IN: cysteine synthase activity, copper ion binding, L-3-cyanoalanine synthase activity; INVOLVED IN: cysteine biosynthetic process, detoxification of nitrogen compound, cyanide metabolic process; LOCATED IN: mitochondrion, chloroplast; EXPRESSED IN: 26 plant structures; EXPRESSED DURING: 14 growth stages; CONTAINS InterPro DOMAIN/s: Cysteine synthase/cystat…	-1.51198																																AT5G65630	GTE7
													AT3G06510	ATSFR2	SENSITIVE TO FREEZING 2 (SFR2); FUNCTIONS IN: beta-glucosidase activity, hydrolase activity, hydrolyzing O-glycosyl compounds; INVOLVED IN: response to freezing; LOCATED IN: chloroplast outer membrane, chloroplast, chloroplast envelope; EXPRESSED IN: 25 plant structures; EXPRESSED DURING: 15 growth stages; CONTAINS InterPro DOMAIN/s: Glycoside hydrolase, family 1 (InterPro:IPR001360), Glycoside h…	-1.5114																																AT5G07580	#N/A
													AT3G02730	ATF1	thioredoxin F-type 1 (TRXF1); FUNCTIONS IN: enzyme activator activity; INVOLVED IN: positive regulation of catalytic activity; LOCATED IN: chloroplast, chloroplast stroma; EXPRESSED IN: 23 plant structures; EXPRESSED DURING: 13 growth stages; CONTAINS InterPro DOMAIN/s: Thioredoxin fold (InterPro:IPR012335), Thioredoxin-like subdomain (InterPro:IPR006662), Thioredoxin, core (InterPro:IPR015467), …	-1.50269																																AT1G08920	ESL1
													AT5G43750	NDH18	NAD(P)H dehydrogenase 18 (NDH18); FUNCTIONS IN: molecular_function unknown; INVOLVED IN: response to oxidative stress; LOCATED IN: chloroplast thylakoid membrane, chloroplast; EXPRESSED IN: 22 plant structures; EXPRESSED DURING: 13 growth stages; Has 30201 Blast hits to 17322 proteins in 780 species: Archae - 12; Bacteria - 1396; Metazoa - 17338; Fungi - 3422; Plants - 5037; Viruses - 0; Other Eu…	-1.49734																																AT1G28050	BBX13
													AT5G16150	GLT1	plastidic GLC translocator (PGLCT); FUNCTIONS IN: carbohydrate transmembrane transporter activity, sugar:hydrogen symporter activity; INVOLVED IN: response to trehalose stimulus; LOCATED IN: membrane, chloroplast envelope; EXPRESSED IN: 24 plant structures; EXPRESSED DURING: 14 growth stages; CONTAINS InterPro DOMAIN/s: Sugar transporter, conserved site (InterPro:IPR005829), Major facilitator sup…	-1.48075																																AT1G06460	ACD31.2
													AT5G60600	CLB4	4-hydroxy-3-methylbut-2-enyl diphosphate synthase (HDS); FUNCTIONS IN: 4-hydroxy-3-methylbut-2-en-1-yl diphosphate synthase activity, 4 iron, 4 sulfur cluster binding; INVOLVED IN: response to light stimulus, isoprenoid biosynthetic process, isopentenyl diphosphate biosynthetic process, mevalonate-independent pathway, response to bacterium, systemic acquired resistance, salicylic acid mediated si…	-1.47799																																AT3G12920	BRG3
													AT5G37600	ATGLN1;1	glutamine synthase clone R1 (GSR 1); FUNCTIONS IN: glutamate-ammonia ligase activity, copper ion binding; INVOLVED IN: nitrate assimilation, response to fructose stimulus, response to light stimulus, response to sucrose stimulus, response to glucose stimulus; LOCATED IN: cytosol, cytosolic ribosome, cell wall, plasma membrane; EXPRESSED IN: 24 plant structures; EXPRESSED DURING: 14 growth stages;…	-1.46908																																AT4G20320	#N/A
													AT1G60950	ATFD2	FED A; FUNCTIONS IN: electron carrier activity, iron-sulfur cluster binding, 2 iron, 2 sulfur cluster binding; INVOLVED IN: photosynthetic electron transport chain, response to light stimulus; LOCATED IN: chloroplast stroma, chloroplast; EXPRESSED IN: 22 plant structures; EXPRESSED DURING: 13 growth stages; CONTAINS InterPro DOMAIN/s: 2Fe-2S ferredoxin, iron-sulphur binding site (InterPro:IPR0060…	-1.46655																																AT5G57710	SMAX1
													AT4G34050	CCoAOMT1	caffeoyl coenzyme A O-methyltransferase 1 (CCoAOMT1); FUNCTIONS IN: caffeoyl-CoA O-methyltransferase activity; INVOLVED IN: coumarin biosynthetic process, response to cadmium ion; LOCATED IN: cytosol; EXPRESSED IN: 24 plant structures; EXPRESSED DURING: 14 growth stages; CONTAINS InterPro DOMAIN/s: O-methyltransferase, family 3 (InterPro:IPR002935); BEST Arabidopsis thaliana protein match is: S-a…	-1.46456																																AT4G32340	#N/A
													AT4G14030	SBP1	selenium-binding protein 1 (SBP1); FUNCTIONS IN: selenium binding; INVOLVED IN: response to cadmium ion, response to hydrogen peroxide, cellular response to selenium ion, sulfate assimilation; LOCATED IN: cellular_component unknown; EXPRESSED IN: guard cell, cultured cell, leaf; EXPRESSED DURING: seedling growth; CONTAINS InterPro DOMAIN/s: Cytochrome cd1-nitrite reductase-like, C-terminal haem d…	-1.45688																																AT3G22370	AOX1A
													AT4G01610	#N/A	Cysteine proteinases superfamily protein; FUNCTIONS IN: cysteine-type endopeptidase activity, cysteine-type peptidase activity; INVOLVED IN: proteolysis, regulation of catalytic activity; LOCATED IN: vacuole; EXPRESSED IN: 22 plant structures; EXPRESSED DURING: 13 growth stages; CONTAINS InterPro DOMAIN/s: Peptidase C1A, papain (InterPro:IPR013128), Peptidase C1A, cathepsin B (InterPro:IPR015643)…	-1.45529																																AT3G58780	AGL1
													AT1G09340	CRB	chloroplast RNA binding (CRB); FUNCTIONS IN: coenzyme binding, binding, catalytic activity; INVOLVED IN: in 6 processes; LOCATED IN: in 10 components; EXPRESSED IN: 24 plant structures; EXPRESSED DURING: 14 growth stages; CONTAINS InterPro DOMAIN/s: NAD-dependent epimerase/dehydratase (InterPro:IPR001509), NAD(P)-binding domain (InterPro:IPR016040); BEST Arabidopsis thaliana protein match is: chl…	-1.44988																																AT3G59350	#N/A
													AT2G06520	PSBX	photosystem II subunit X (PSBX); FUNCTIONS IN: molecular_function unknown; INVOLVED IN: photosynthesis; LOCATED IN: chloroplast thylakoid membrane; EXPRESSED IN: 22 plant structures; EXPRESSED DURING: 13 growth stages; CONTAINS InterPro DOMAIN/s: Photosystem II protein PsbX (InterPro:IPR009518); Has 63 Blast hits to 63 proteins in 22 species: Archae - 0; Bacteria - 0; Metazoa - 0; Fungi - 0; Plan…	-1.44887																																AT3G05980	#N/A
													AT2G40300	ATFER4	ferritin 4 (FER4); FUNCTIONS IN: oxidoreductase activity, ferric iron binding, binding, transition metal ion binding; INVOLVED IN: in 8 processes; LOCATED IN: mitochondrion, chloroplast stroma, chloroplast, chloroplast envelope; EXPRESSED IN: 22 plant structures; EXPRESSED DURING: 13 growth stages; CONTAINS InterPro DOMAIN/s: Ferritin, N-terminal (InterPro:IPR001519), Ferritin-related (InterPro:I…	-1.44781																																AT1G30280	#N/A
													AT2G18960	AHA1	H(+)-ATPase 1 (HA1); FUNCTIONS IN: protein binding, ATPase activity, hydrogen-exporting ATPase activity, phosphorylative mechanism; INVOLVED IN: response to water deprivation, proton transport, response to abscisic acid stimulus, regulation of stomatal movement; LOCATED IN: nucleus, plasma membrane, vacuole, membrane; EXPRESSED IN: 28 plant structures; EXPRESSED DURING: 16 growth stages; CONTAINS…	-1.44588																																AT2G40330	PYL6
													AT4G38970	AtFBA2	fructose-bisphosphate aldolase 2 (FBA2); FUNCTIONS IN: fructose-bisphosphate aldolase activity, catalytic activity; INVOLVED IN: response to cadmium ion, pentose-phosphate shunt, response to abscisic acid stimulus; LOCATED IN: in 7 components; EXPRESSED IN: 27 plant structures; EXPRESSED DURING: 14 growth stages; CONTAINS InterPro DOMAIN/s: Aldolase-type TIM barrel (InterPro:IPR013785), Fructose-…	-1.43849																																AT2G42540	COR15
													AT3G61870	#N/A	unknown protein; FUNCTIONS IN: molecular_function unknown; INVOLVED IN: biological_process unknown; LOCATED IN: chloroplast, chloroplast inner membrane, chloroplast envelope; EXPRESSED IN: 23 plant structures; EXPRESSED DURING: 14 growth stages; Has 200 Blast hits to 200 proteins in 73 species: Archae - 0; Bacteria - 112; Metazoa - 0; Fungi - 0; Plants - 53; Viruses - 0; Other Eukaryotes - 35 (so…	-1.43847																																AT5G62360	#N/A
													AT1G50480	THFS	10-formyltetrahydrofolate synthetase (THFS); FUNCTIONS IN: formate-tetrahydrofolate ligase activity, copper ion binding, ATP binding; INVOLVED IN: response to cadmium ion, folic acid and derivative biosynthetic process; LOCATED IN: apoplast, chloroplast, plasma membrane; EXPRESSED IN: 6 plant structures; EXPRESSED DURING: seedling growth; CONTAINS InterPro DOMAIN/s: Formate-tetrahydrofolate ligas…	-1.426																																AT5G23240	#N/A
													AT4G17530	ATRAB1C	RAB GTPase homolog 1C (RAB1C); FUNCTIONS IN: GTP binding; INVOLVED IN: protein transport, small GTPase mediated signal transduction; LOCATED IN: plasma membrane, vacuole, membrane; EXPRESSED IN: 25 plant structures; EXPRESSED DURING: 16 growth stages; CONTAINS InterPro DOMAIN/s: Ras GTPase (InterPro:IPR001806), Small GTP-binding protein (InterPro:IPR005225), Small GTPase (InterPro:IPR020851), Ras…	-1.42491																																AT2G42530	COR15B
													AT5G28840	GME	GDP-D-mannose 3',5'-epimerase (GME); FUNCTIONS IN: NAD or NADH binding, GDP-mannose 3,5-epimerase activity, catalytic activity; INVOLVED IN: L-ascorbic acid biosynthetic process, nucleotide-sugar metabolic process; LOCATED IN: cellular_component unknown; EXPRESSED IN: 25 plant structures; EXPRESSED DURING: 17 growth stages; CONTAINS InterPro DOMAIN/s: NAD-dependent epimerase/dehydratase (InterPro…	-1.42424																																AT5G44540	#N/A
													AT5G01530	LHCB4.1	light harvesting complex photosystem II (LHCB4.1); FUNCTIONS IN: chlorophyll binding; INVOLVED IN: response to blue light, response to red light, response to far red light, photosynthesis; LOCATED IN: in 6 components; EXPRESSED IN: 27 plant structures; EXPRESSED DURING: 14 growth stages; CONTAINS InterPro DOMAIN/s: Chlorophyll A-B binding protein (InterPro:IPR001344); BEST Arabidopsis thaliana pr…	-1.42283																																AT2G41640	#N/A
													AT1G15690	AtAVP1	AVP1; FUNCTIONS IN: hydrogen-translocating pyrophosphatase activity; INVOLVED IN: response to water deprivation, response to salt stress, establishment or maintenance of transmembrane electrochemical gradient, leaf development, auxin polar transport; LOCATED IN: in 10 components; EXPRESSED IN: 28 plant structures; EXPRESSED DURING: 16 growth stages; CONTAINS InterPro DOMAIN/s: Inorganic H+ pyroph…	-1.42274																																AT3G01345	#N/A
													AT1G54780	AtTLP18.3	TLP18.3; FUNCTIONS IN: molecular_function unknown; INVOLVED IN: photosystem II repair; LOCATED IN: thylakoid, thylakoid lumen, chloroplast thylakoid membrane, chloroplast thylakoid lumen, chloroplast; EXPRESSED IN: 21 plant structures; EXPRESSED DURING: 14 growth stages; CONTAINS InterPro DOMAIN/s: Protein of unknown function DUF477 (InterPro:IPR007621); Has 209 Blast hits to 209 proteins in 92 s…	-1.40705
													AT2G35490	#N/A	Plastid-lipid associated protein PAP / fibrillin family protein; FUNCTIONS IN: structural molecule activity; INVOLVED IN: biological_process unknown; LOCATED IN: thylakoid, chloroplast thylakoid membrane, chloroplast, plastoglobule; EXPRESSED IN: 24 plant structures; EXPRESSED DURING: 13 growth stages; CONTAINS InterPro DOMAIN/s: Plastid lipid-associated protein/fibrillin (InterPro:IPR006843); BE…	-1.40475
													AT2G34420	LHB1B2	photosystem II light harvesting complex gene B1B2 (LHB1B2); FUNCTIONS IN: chlorophyll binding; INVOLVED IN: photosynthesis, light harvesting in photosystem II, photosynthesis; LOCATED IN: in 7 components; EXPRESSED IN: cotyledon, guard cell, juvenile leaf, cultured cell, leaf; EXPRESSED DURING: seed development stages; CONTAINS InterPro DOMAIN/s: Chlorophyll A-B binding protein (InterPro:IPR00134…	-1.39177
													AT5G08050	#N/A	FUNCTIONS IN: molecular_function unknown; INVOLVED IN: response to karrikin; LOCATED IN: thylakoid, chloroplast thylakoid membrane, chloroplast; EXPRESSED IN: 21 plant structures; EXPRESSED DURING: 13 growth stages; CONTAINS InterPro DOMAIN/s: Protein of unknown function DUF1118 (InterPro:IPR009500), Uncharacterised conserved protein UCP022207 (InterPro:IPR016801); Has 78 Blast hits to 78 protein…	-1.38248
													AT1G16180	#N/A	Serinc-domain containing serine and sphingolipid biosynthesis protein; FUNCTIONS IN: molecular_function unknown; LOCATED IN: endomembrane system, membrane; EXPRESSED IN: 23 plant structures; EXPRESSED DURING: 15 growth stages; CONTAINS InterPro DOMAIN/s: TMS membrane protein/tumour differentially expressed protein (InterPro:IPR005016); BEST Arabidopsis thaliana protein match is: Serinc-domain con…	-1.38214
													AT5G62790	DXR	1-deoxy-D-xylulose 5-phosphate reductoisomerase (DXR); FUNCTIONS IN: 1-deoxy-D-xylulose-5-phosphate reductoisomerase activity; INVOLVED IN: response to cadmium ion, response to light stimulus, isoprenoid biosynthetic process, isopentenyl diphosphate biosynthetic process, mevalonate-independent pathway; LOCATED IN: chloroplast stroma, chloroplast; EXPRESSED IN: 28 plant structures; EXPRESSED DURIN…	-1.38167
													AT5G50920	ATHSP93-V	CLPC homologue 1 (CLPC1); FUNCTIONS IN: ATP-dependent peptidase activity, ATPase activity, ATP binding; INVOLVED IN: protein import into chloroplast stroma, regulation of chlorophyll biosynthetic process, protein targeting to chloroplast, chloroplast organization; LOCATED IN: in 8 components; EXPRESSED IN: 25 plant structures; EXPRESSED DURING: 15 growth stages; CONTAINS InterPro DOMAIN/s: Clp AT…	-1.37662
													AT2G31570	ATGPX2	glutathione peroxidase 2 (GPX2); FUNCTIONS IN: glutathione peroxidase activity; INVOLVED IN: oxidation reduction, response to oxidative stress; LOCATED IN: cytosol; EXPRESSED IN: 24 plant structures; EXPRESSED DURING: 13 growth stages; CONTAINS InterPro DOMAIN/s: Thioredoxin fold (InterPro:IPR012335), Thioredoxin-like fold (InterPro:IPR012336), Glutathione peroxidase (InterPro:IPR000889); BEST Ar…	-1.36692
													AT5G25265	#N/A	unknown protein; FUNCTIONS IN: molecular_function unknown; INVOLVED IN: biological_process unknown; LOCATED IN: plasma membrane, membrane; EXPRESSED IN: cultured cell, leaf; BEST Arabidopsis thaliana protein match is: unknown protein (TAIR:AT2G25260.1); Has 30201 Blast hits to 17322 proteins in 780 species: Archae - 12; Bacteria - 1396; Metazoa - 17338; Fungi - 3422; Plants - 5037; Viruses - 0; O…	-1.35914
													AT5G23120	HCF136	HIGH CHLOROPHYLL FLUORESCENCE 136 (HCF136); INVOLVED IN: response to cadmium ion, plastid organization, protein complex assembly; LOCATED IN: in 8 components; EXPRESSED IN: 25 plant structures; EXPRESSED DURING: 14 growth stages; CONTAINS InterPro DOMAIN/s: BNR repeat (InterPro:IPR002860), Photosystem II stability/assembly factor, HCF136 (InterPro:IPR016705), Twin-arginine translocation pathway, …	-1.35765
													AT5G51010	#N/A	Rubredoxin-like superfamily protein; FUNCTIONS IN: electron carrier activity, metal ion binding; EXPRESSED IN: 22 plant structures; EXPRESSED DURING: 13 growth stages; CONTAINS InterPro DOMAIN/s: Rubredoxin-type Fe(Cys)4 protein (InterPro:IPR004039); BEST Arabidopsis thaliana protein match is: rubredoxin family protein (TAIR:AT5G17170.1); Has 30201 Blast hits to 17322 proteins in 780 species: Arc…	-1.35694
[truncated: 193 more rows]
[truncated: 6 more columns]

## Sheet: DEG Venn t45 to t0
genes in common between all three	Gene Name	Computational Description	Fold change in t45 col/t0 col	Fold change in t45 tac/t0 tac	Fold change in t45 lazy1 / t0 lazy1		Common between t45col/t0col & t45 tac/t0 tac	Gene Name	Computational Description	Fold change in t45 col/t0 col	Fold change in t45 tac1/t0 tac1		Common between t45col/t0col & t45 lazy/t0 lazy	Gene Name	Computational Description	Fold change in t45 col/t0 col	Fold change in t45 lazy1/t0 lazy1		common betewen t45tac/t0 tac and t45 lazy/t0 lazy	Gene Name	Computational Description	Fold change in t45 tac1/t0 tac1	Fold change in t45 lazy1/t0 lazy1		Unique to t45 col/t0 col	Gene Name	Comutational description	Fold Change		unique to t45 tac/t0 tac	Gene Name	Computational description	Fold Change		unique to t45 lazy/t0 lazy	Gene Name	Computational Description	Fold Change
[truncated: 513 more rows]
